# Supplementary material for: (5R)-Ethyl 6-benzyl-8,8-dimethyl-7,9-dioxo-1-oxa-2,6-diaza­spiro­[4.4]non-2-ene-3-carboxyl­ate
Source: Acta Crystallogr Sect E Struct Rep Online. 2009 Oct 28;65(Pt 11):o2888–9. doi: 10.1107/S1600536809042433 (PMC2971144; doi:10.1107/S1600536809042433)
Supplement: Supplementary file 1 [file e-65-o2888-sup1.cif]

##############################################################################
###                                                                        ###
###        Electronic paper (Acta Crystallographica Section E)             ###
###                                                                        ###
##############################################################################
#                                                                            #
# This CIF contains the data in a paper accepted for publication in Acta     #
# Crystallographica Section E. It conforms to the requirements of Notes      #
# for Authors for Section E, and has been peer reviewed under the auspices   #
# of the IUCr Commission on Journals.                                        #
#                                                                            #
# Full details of the Crystallographic Information File format               #
# are given in the paper "The Crystallographic Information File (CIF):       #
# a New Standard Archive File for Crystallography" by S. R. Hall, F. H.      #
# Allen and I. D. Brown [Acta Cryst. (1991), A47, 655-685].                  #
#                                                                            #
# The current version of the core CIF dictionary is obtainable from          #
# ftp://ftp.iucr.org/pub/cif_core.dic. The current version number is 2.4.    #
#                                                                            #
# Software is freely available for graphical display of the structure(s) in  #
# this CIF.  For information consult the CIF home page http://www.iucr.org/  #
# cif/home.html                                                              #
#                                                                            #
# This file may be used for bona fide research purposes within the           #
# scientific community so long as proper attribution is given to the journal # 
# article from which it was obtained.                                        #
#                                                                            #
##############################################################################
                                             
data_global
_audit_creation_method     'form.cif (version 2.0)'
_journal_data_validation_number     ?
_journal_date_recd_electronic     2009-10-15
_journal_date_accepted     2009-10-15
_journal_name_full     'Acta Crystallographica, Section E'
_journal_year     2009
_journal_volume     65
_journal_issue     11
_journal_page_first     o2888
_journal_page_last     o2889
_journal_paper_category     QO
_journal_coeditor_code     CI2940
_publ_contact_author_name     'Prof. Fun, Hoong-Kun'
_publ_contact_author_address
;
      X-ray Crystallography Unit
      School of Physics
      Universiti Sains Malaysia
      11800 USM, Penang
      MALAYSIA
;
_publ_contact_author_email     'hkfun@usm.my'
_publ_contact_author_fax     '604 6579150'
_publ_contact_author_phone     '604 6533652'
_publ_section_title
;\
(5<i>R</i>)-Ethyl
6-benzyl-8,8-dimethyl-7,9-dioxo-1-oxa-2,6-diazaspiro[4.4]non-2-ene-3-\
carboxylate
;
loop_
    _publ_author_name
    _publ_author_footnote
    _publ_author_address
    'Yaser Bathich' ?
;
      Institute of Science
      Universiti Teknologi MARA
      40450 Shah Alam, Selangor
      Malaysia
;
    'Mohd Fazli Mohammat' ?
;
      Institute of Science
      Universiti Teknologi MARA
      40450 Shah Alam, Selangor
      Malaysia
;
    'Ahmad Sazali Hamzah' ?
;
      Institute of Science
      Universiti Teknologi MARA
      40450 Shah Alam, Selangor
      Malaysia
;
    'Jia Hao Goh'
;
      Thomson Reuters ResearcherID: C-7576-2009.
;
;
      X-ray Crystallography Unit
      School of Physics
      Universiti Sains Malaysia
      11800 USM, Penang
      Malaysia
;
    'Hoong-Kun Fun'
;
      Thomson Reuters ResearcherID: A-3561-2009.
;
;     X-ray Crystallography Unit
      School of Physics
      Universiti Sains Malaysia
      11800 USM, Penang
      Malaysia
;
data_I
_audit_creation_method     SHELXL-97
_chemical_name_systematic
;
(5<i>R</i>)-Ethyl
6-benzyl-8,8-dimethyl-7,9-dioxo-1-oxa-2,6-diazaspiro[4.4]non-2-ene-3-carboxylate
;
_chemical_name_common     ?
_chemical_formula_moiety     'C18 H20 N2 O5'
_chemical_formula_sum     'C18 H20 N2 O5'
_chemical_formula_iupac     'C18 H20 N2 O5'
_chemical_formula_weight     344.36
_chemical_melting_point     ?
_symmetry_cell_setting     Triclinic
_symmetry_space_group_name_H-M     'P -1'
_symmetry_space_group_name_Hall     '-P 1'
loop_
    _symmetry_equiv_pos_as_xyz
    'x, y, z'
    '-x, -y, -z'
_cell_length_a     5.57270(10)
_cell_length_b     10.84970(10)
_cell_length_c     14.2803(2)
_cell_angle_alpha     100.9110(10)
_cell_angle_beta     96.5320(10)
_cell_angle_gamma     90.2370(10)
_cell_volume     842.01(2)
_cell_formula_units_Z     2
_cell_measurement_reflns_used     6232
_cell_measurement_theta_min     2.17
_cell_measurement_theta_max     31.82
_cell_measurement_temperature     100.00(10)
_exptl_crystal_description     Plate
_exptl_crystal_colour     colourless
_exptl_crystal_size_max     0.36
_exptl_crystal_size_mid     0.195
_exptl_crystal_size_min     0.168
_exptl_crystal_density_diffrn     1.358
_exptl_crystal_density_meas     ?
_exptl_crystal_density_method     'not measured'
_exptl_crystal_F_000     364
_exptl_absorpt_coefficient_mu     0.100
_exptl_absorpt_correction_type     multi-scan
_exptl_absorpt_process_details     '(<i>SADABS</i>; Bruker, 2005)'
_exptl_absorpt_correction_T_min     0.9649
_exptl_absorpt_correction_T_max     0.9834
_exptl_special_details
;
The crystal was placed in the cold stream of an Oxford Cyrosystems Cobra
open-flow nitrogen cryostat (Cosier & Glazer, 1986) operating at 100.0(1) K.
;
_diffrn_ambient_temperature     100.00(10)
_diffrn_radiation_type     MoK\a
_diffrn_radiation_wavelength     0.71073
_diffrn_radiation_source     'fine-focus sealed tube'
_diffrn_radiation_monochromator     graphite
_diffrn_measurement_device_type
;
Bruker SMART APEXII CCD area-detector
;
_diffrn_measurement_method     '\f and \w'
_diffrn_detector_area_resol_mean     ?
_diffrn_reflns_number     21972
_diffrn_reflns_av_R_equivalents     0.0375
_diffrn_reflns_av_sigmaI/netI     0.0332
_diffrn_reflns_theta_min     1.91
_diffrn_reflns_theta_max     30.00
_diffrn_reflns_theta_full     30.00
_diffrn_measured_fraction_theta_max     0.998
_diffrn_measured_fraction_theta_full     0.998
_diffrn_reflns_limit_h_min     -7
_diffrn_reflns_limit_h_max     7
_diffrn_reflns_limit_k_min     -15
_diffrn_reflns_limit_k_max     15
_diffrn_reflns_limit_l_min     -20
_diffrn_reflns_limit_l_max     20
_diffrn_standards_number     0
_diffrn_standards_interval_count     .
_diffrn_standards_interval_time     .
_diffrn_standards_decay_%     ?
_refine_special_details
;
Refinement of <i>F</i>^2^ against ALL reflections. The weighted <i>R</i>-factor
<i>wR</i> and goodness of fit <i>S</i> are based on <i>F</i>^2^, conventional
<i>R</i>-factors <i>R</i> are based on <i>F</i>, with <i>F</i> set to zero for
negative <i>F</i>^2^. The threshold expression of <i>F</i>^2^ >
\s(<i>F</i>^2^) is used only for calculating <i>R</i>-factors(gt) <i>etc</i>.
and is not relevant to the choice of reflections for refinement.
<i>R</i>-factors based on <i>F</i>^2^ are statistically about twice as large
as those based on <i>F</i>, and <i>R</i>- factors based on ALL data will be
even larger.
;
_reflns_number_total     4888
_reflns_number_gt     3893
_reflns_threshold_expression     I>2\s(I)
_refine_ls_structure_factor_coef     Fsqd
_refine_ls_matrix_type     full
_refine_ls_R_factor_all     0.0560
_refine_ls_R_factor_gt     0.0412
_refine_ls_wR_factor_gt     0.0947
_refine_ls_wR_factor_ref     0.1034
_refine_ls_goodness_of_fit_ref     1.032
_refine_ls_restrained_S_all     1.032
_refine_ls_number_reflns     4888
_refine_ls_number_parameters     229
_refine_ls_number_restraints     0
_refine_ls_hydrogen_treatment     constr
_refine_ls_weighting_scheme     calc
_refine_ls_weighting_details
         'calc w=1/[\s^2^(Fo^2^)+(0.0442P)^2^+0.2829P] where P=(Fo^2^+2Fc^2^)/3'
_atom_sites_solution_hydrogens     geom
_atom_sites_solution_primary     direct
_atom_sites_solution_secondary     difmap
_refine_ls_shift/su_max     0.001
_refine_ls_shift/su_max_lt     0.001
_refine_ls_shift/su_mean     0.000
_refine_diff_density_max     0.399
_refine_diff_density_min     -0.231
_refine_ls_extinction_method     none
_refine_ls_extinction_coef     ?
loop_
    _atom_type_symbol
    _atom_type_description
    _atom_type_scat_dispersion_real
    _atom_type_scat_dispersion_imag
    _atom_type_scat_source
    'C' 'C' 0.0033 0.0016
                         'International Tables Vol C Tables 4.2.6.8 and 6.1.1.4'
    'H' 'H' 0.0000 0.0000
                         'International Tables Vol C Tables 4.2.6.8 and 6.1.1.4'
    'N' 'N' 0.0061 0.0033
                         'International Tables Vol C Tables 4.2.6.8 and 6.1.1.4'
    'O' 'O' 0.0106 0.0060
                         'International Tables Vol C Tables 4.2.6.8 and 6.1.1.4'
_computing_data_collection     'APEX2 (Bruker, 2005)'
_computing_cell_refinement     'SAINT (Bruker, 2005)'
_computing_data_reduction     'SAINT (Bruker, 2005)'
_computing_structure_solution     'SHELXTL (Sheldrick, 2008)'
_computing_structure_refinement     'SHELXTL (Sheldrick, 2008)'
_computing_molecular_graphics     'SHELXTL (Sheldrick, 2008)'
_computing_publication_material
;
SHELXTL (Sheldrick, 2008) and PLATON (Spek, 2009)
;
loop_
    _atom_site_type_symbol
    _atom_site_label
    _atom_site_fract_x
    _atom_site_fract_y
    _atom_site_fract_z
    _atom_site_U_iso_or_equiv
    _atom_site_adp_type
    _atom_site_calc_flag
    _atom_site_refinement_flags
    _atom_site_occupancy
    _atom_site_disorder_assembly
    _atom_site_disorder_group
    O O1 0.53030(15) 0.76962(8) 0.26077(6) 0.01793(18) Uani d . 1 . .
    O O2 0.1624(2) 0.63031(10) 0.50066(7) 0.0355(3) Uani d . 1 . .
    O O3 -0.11125(14) 0.55167(8) 0.30096(6) 0.01750(18) Uani d . 1 . .
    O O4 0.06035(17) 0.15205(8) 0.32887(7) 0.0278(2) Uani d . 1 . .
    O O5 -0.30443(15) 0.17804(8) 0.25016(6) 0.01902(18) Uani d . 1 . .
    N N1 0.27928(17) 0.60309(9) 0.26453(7) 0.01435(19) Uani d . 1 . .
    N N2 -0.20831(17) 0.42836(9) 0.28294(7) 0.0160(2) Uani d . 1 . .
    C C1 -0.0217(2) 0.69660(12) 0.10602(9) 0.0202(2) Uani d . 1 . .
    H H1A -0.1142 0.6866 0.1545 0.024 Uiso calc R 1 . .
    C C2 -0.0965(2) 0.77651(13) 0.04324(10) 0.0243(3) Uani d . 1 . .
    H H2A -0.2382 0.8205 0.0505 0.029 Uiso calc R 1 . .
    C C3 0.0384(2) 0.79100(13) -0.03008(9) 0.0243(3) Uani d . 1 . .
    H H3A -0.0132 0.8441 -0.0720 0.029 Uiso calc R 1 . .
    C C4 0.2504(2) 0.72606(12) -0.04063(9) 0.0214(2) Uani d . 1 . .
    H H4A 0.3410 0.7349 -0.0899 0.026 Uiso calc R 1 . .
    C C5 0.3269(2) 0.64765(11) 0.02275(8) 0.0172(2) Uani d . 1 . .
    H H5A 0.4704 0.6052 0.0161 0.021 Uiso calc R 1 . .
    C C6 0.1919(2) 0.63167(11) 0.09602(8) 0.0155(2) Uani d . 1 . .
    C C7 0.2811(2) 0.54453(11) 0.16325(8) 0.0170(2) Uani d . 1 . .
    H H7A 0.1793 0.4690 0.1490 0.020 Uiso calc R 1 . .
    H H7B 0.4443 0.5202 0.1522 0.020 Uiso calc R 1 . .
    C C8 0.39757(19) 0.71552(10) 0.30263(8) 0.0135(2) Uani d . 1 . .
    C C9 0.3302(2) 0.76286(10) 0.40337(8) 0.0145(2) Uani d . 1 . .
    C C10 0.2086(2) 0.64820(11) 0.42404(8) 0.0181(2) Uani d . 1 . .
    C C11 0.1512(2) 0.55087(10) 0.33003(8) 0.0141(2) Uani d . 1 . .
    C C12 0.2001(2) 0.41513(11) 0.33980(9) 0.0160(2) Uani d . 1 . .
    H H12A 0.3234 0.3795 0.3007 0.019 Uiso calc R 1 . .
    H H12B 0.2479 0.4085 0.4061 0.019 Uiso calc R 1 . .
    C C13 -0.0410(2) 0.35410(10) 0.30338(8) 0.0137(2) Uani d . 1 . .
    C C14 -0.0892(2) 0.21729(11) 0.29615(8) 0.0161(2) Uani d . 1 . .
    C C15 -0.3570(2) 0.04300(11) 0.23740(9) 0.0218(3) Uani d . 1 . .
    H H15A -0.3953 0.0220 0.2972 0.026 Uiso calc R 1 . .
    H H15B -0.2181 -0.0044 0.2177 0.026 Uiso calc R 1 . .
    C C16 -0.5689(2) 0.01234(12) 0.16140(10) 0.0248(3) Uani d . 1 . .
    H H16A -0.6069 -0.0760 0.1504 0.037 Uiso calc R 1 . .
    H H16B -0.5296 0.0347 0.1029 0.037 Uiso calc R 1 . .
    H H16C -0.7059 0.0587 0.1822 0.037 Uiso calc R 1 . .
    C C17 0.1416(2) 0.86566(12) 0.39864(10) 0.0217(2) Uani d . 1 . .
    H H17A 0.0040 0.8322 0.3542 0.033 Uiso calc R 1 . .
    H H17B 0.2116 0.9352 0.3776 0.033 Uiso calc R 1 . .
    H H17C 0.0917 0.8936 0.4612 0.033 Uiso calc R 1 . .
    C C18 0.5478(2) 0.80908(12) 0.47626(9) 0.0214(2) Uani d . 1 . .
    H H18A 0.6656 0.7446 0.4745 0.032 Uiso calc R 1 . .
    H H18B 0.4975 0.8291 0.5394 0.032 Uiso calc R 1 . .
    H H18C 0.6177 0.8827 0.4609 0.032 Uiso calc R 1 . .
loop_
    _atom_site_aniso_label
    _atom_site_aniso_U_11
    _atom_site_aniso_U_22
    _atom_site_aniso_U_33
    _atom_site_aniso_U_12
    _atom_site_aniso_U_13
    _atom_site_aniso_U_23
    O1 0.0182(4) 0.0173(4) 0.0202(4) -0.0018(3) 0.0037(3) 0.0074(3)
    O2 0.0614(7) 0.0298(5) 0.0160(5) -0.0177(5) 0.0121(5) 0.0021(4)
    O3 0.0153(4) 0.0126(4) 0.0253(4) -0.0012(3) 0.0016(3) 0.0058(3)
    O4 0.0284(5) 0.0157(4) 0.0369(6) -0.0009(4) -0.0106(4) 0.0078(4)
    O5 0.0207(4) 0.0128(4) 0.0229(4) -0.0043(3) -0.0033(3) 0.0053(3)
    N1 0.0194(4) 0.0124(4) 0.0119(4) -0.0020(3) 0.0032(3) 0.0030(3)
    N2 0.0186(5) 0.0126(5) 0.0170(5) -0.0030(3) 0.0018(4) 0.0037(4)
    C1 0.0182(5) 0.0228(6) 0.0203(6) -0.0005(4) 0.0030(4) 0.0049(5)
    C2 0.0185(6) 0.0255(7) 0.0281(7) 0.0033(5) -0.0019(5) 0.0062(5)
    C3 0.0293(6) 0.0235(6) 0.0197(6) -0.0010(5) -0.0063(5) 0.0089(5)
    C4 0.0284(6) 0.0218(6) 0.0145(5) -0.0033(5) 0.0013(5) 0.0051(5)
    C5 0.0197(5) 0.0166(5) 0.0148(5) 0.0004(4) 0.0025(4) 0.0018(4)
    C6 0.0190(5) 0.0140(5) 0.0128(5) -0.0022(4) -0.0001(4) 0.0019(4)
    C7 0.0238(6) 0.0148(5) 0.0128(5) 0.0005(4) 0.0039(4) 0.0024(4)
    C8 0.0141(5) 0.0118(5) 0.0151(5) 0.0011(4) 0.0004(4) 0.0043(4)
    C9 0.0159(5) 0.0134(5) 0.0140(5) -0.0021(4) 0.0016(4) 0.0022(4)
    C10 0.0218(5) 0.0166(5) 0.0159(5) -0.0020(4) 0.0037(4) 0.0026(4)
    C11 0.0153(5) 0.0140(5) 0.0138(5) -0.0016(4) 0.0014(4) 0.0048(4)
    C12 0.0168(5) 0.0135(5) 0.0186(5) -0.0009(4) -0.0001(4) 0.0066(4)
    C13 0.0165(5) 0.0135(5) 0.0117(5) -0.0013(4) 0.0024(4) 0.0032(4)
    C14 0.0193(5) 0.0150(5) 0.0142(5) -0.0019(4) 0.0013(4) 0.0034(4)
    C15 0.0288(6) 0.0115(5) 0.0242(6) -0.0051(5) -0.0043(5) 0.0053(5)
    C16 0.0271(6) 0.0180(6) 0.0269(7) -0.0045(5) -0.0058(5) 0.0041(5)
    C17 0.0201(6) 0.0181(6) 0.0261(6) 0.0038(4) 0.0036(5) 0.0019(5)
    C18 0.0198(5) 0.0246(6) 0.0179(6) -0.0032(5) -0.0007(4) 0.0014(5)
_geom_special_details
;
All e.s.d.'s (except the e.s.d. in the dihedral angle between two l.s. planes)
are estimated using the full covariance matrix. The cell e.s.d.'s are taken
into account individually in the estimation of e.s.d.'s in distances, angles
and torsion angles; correlations between e.s.d.'s in cell parameters are only
used when they are defined by crystal symmetry. An approximate (isotropic)
treatment of cell e.s.d.'s is used for estimating e.s.d.'s involving l.s.
planes.
;
loop_
    _geom_bond_atom_site_label_1
    _geom_bond_atom_site_label_2
    _geom_bond_site_symmetry_2
    _geom_bond_distance
    _geom_bond_publ_flag
    O1 C8 . 1.2160(13) ?
    O2 C10 . 1.2022(15) ?
    O3 N2 . 1.4074(12) ?
    O3 C11 . 1.4748(13) ?
    O4 C14 . 1.2065(14) ?
    O5 C14 . 1.3273(14) ?
    O5 C15 . 1.4659(14) ?
    N1 C8 . 1.3708(14) ?
    N1 C11 . 1.4333(14) ?
    N1 C7 . 1.4666(14) ?
    N2 C13 . 1.2793(15) ?
    C1 C2 . 1.3933(18) ?
    C1 C6 . 1.3935(16) ?
    C1 H1A . 0.93 ?
    C2 C3 . 1.3882(19) ?
    C2 H2A . 0.93 ?
    C3 C4 . 1.3861(19) ?
    C3 H3A . 0.93 ?
    C4 C5 . 1.3897(17) ?
    C4 H4A . 0.93 ?
    C5 C6 . 1.3918(16) ?
    C5 H5A . 0.93 ?
    C6 C7 . 1.5170(16) ?
    C7 H7A . 0.97 ?
    C7 H7B . 0.97 ?
    C8 C9 . 1.5228(16) ?
    C9 C10 . 1.5072(16) ?
    C9 C18 . 1.5218(16) ?
    C9 C17 . 1.5413(16) ?
    C10 C11 . 1.5436(16) ?
    C11 C12 . 1.5281(16) ?
    C12 C13 . 1.4891(16) ?
    C12 H12A . 0.97 ?
    C12 H12B . 0.97 ?
    C13 C14 . 1.4894(16) ?
    C15 C16 . 1.5006(17) ?
    C15 H15A . 0.97 ?
    C15 H15B . 0.97 ?
    C16 H16A . 0.96 ?
    C16 H16B . 0.96 ?
    C16 H16C . 0.96 ?
    C17 H17A . 0.96 ?
    C17 H17B . 0.96 ?
    C17 H17C . 0.96 ?
    C18 H18A . 0.96 ?
    C18 H18B . 0.96 ?
    C18 H18C . 0.96 ?
loop_
    _geom_angle_atom_site_label_1
    _geom_angle_atom_site_label_2
    _geom_angle_atom_site_label_3
    _geom_angle_site_symmetry_1
    _geom_angle_site_symmetry_3
    _geom_angle
    _geom_angle_publ_flag
    N2 O3 C11 . . 109.86(8) ?
    C14 O5 C15 . . 115.70(9) ?
    C8 N1 C11 . . 115.03(9) ?
    C8 N1 C7 . . 121.36(9) ?
    C11 N1 C7 . . 123.59(9) ?
    C13 N2 O3 . . 108.85(9) ?
    C2 C1 C6 . . 119.84(11) ?
    C2 C1 H1A . . 120.1 ?
    C6 C1 H1A . . 120.1 ?
    C3 C2 C1 . . 120.60(12) ?
    C3 C2 H2A . . 119.7 ?
    C1 C2 H2A . . 119.7 ?
    C4 C3 C2 . . 119.76(11) ?
    C4 C3 H3A . . 120.1 ?
    C2 C3 H3A . . 120.1 ?
    C3 C4 C5 . . 119.69(11) ?
    C3 C4 H4A . . 120.2 ?
    C5 C4 H4A . . 120.2 ?
    C4 C5 C6 . . 121.01(11) ?
    C4 C5 H5A . . 119.5 ?
    C6 C5 H5A . . 119.5 ?
    C5 C6 C1 . . 119.10(11) ?
    C5 C6 C7 . . 119.32(10) ?
    C1 C6 C7 . . 121.58(10) ?
    N1 C7 C6 . . 112.30(9) ?
    N1 C7 H7A . . 109.1 ?
    C6 C7 H7A . . 109.1 ?
    N1 C7 H7B . . 109.1 ?
    C6 C7 H7B . . 109.1 ?
    H7A C7 H7B . . 107.9 ?
    O1 C8 N1 . . 124.73(10) ?
    O1 C8 C9 . . 125.87(10) ?
    N1 C8 C9 . . 109.37(9) ?
    C10 C9 C18 . . 112.41(10) ?
    C10 C9 C8 . . 101.90(9) ?
    C18 C9 C8 . . 113.02(9) ?
    C10 C9 C17 . . 108.72(9) ?
    C18 C9 C17 . . 111.74(10) ?
    C8 C9 C17 . . 108.54(9) ?
    O2 C10 C9 . . 127.32(11) ?
    O2 C10 C11 . . 123.09(11) ?
    C9 C10 C11 . . 109.58(9) ?
    N1 C11 O3 . . 110.01(9) ?
    N1 C11 C12 . . 117.91(9) ?
    O3 C11 C12 . . 104.33(9) ?
    N1 C11 C10 . . 102.13(9) ?
    O3 C11 C10 . . 107.65(9) ?
    C12 C11 C10 . . 114.56(9) ?
    C13 C12 C11 . . 101.13(9) ?
    C13 C12 H12A . . 111.5 ?
    C11 C12 H12A . . 111.5 ?
    C13 C12 H12B . . 111.5 ?
    C11 C12 H12B . . 111.5 ?
    H12A C12 H12B . . 109.4 ?
    N2 C13 C12 . . 115.35(10) ?
    N2 C13 C14 . . 121.88(10) ?
    C12 C13 C14 . . 122.68(10) ?
    O4 C14 O5 . . 125.57(11) ?
    O4 C14 C13 . . 120.96(10) ?
    O5 C14 C13 . . 113.47(10) ?
    O5 C15 C16 . . 107.20(10) ?
    O5 C15 H15A . . 110.3 ?
    C16 C15 H15A . . 110.3 ?
    O5 C15 H15B . . 110.3 ?
    C16 C15 H15B . . 110.3 ?
    H15A C15 H15B . . 108.5 ?
    C15 C16 H16A . . 109.5 ?
    C15 C16 H16B . . 109.5 ?
    H16A C16 H16B . . 109.5 ?
    C15 C16 H16C . . 109.5 ?
    H16A C16 H16C . . 109.5 ?
    H16B C16 H16C . . 109.5 ?
    C9 C17 H17A . . 109.5 ?
    C9 C17 H17B . . 109.5 ?
    H17A C17 H17B . . 109.5 ?
    C9 C17 H17C . . 109.5 ?
    H17A C17 H17C . . 109.5 ?
    H17B C17 H17C . . 109.5 ?
    C9 C18 H18A . . 109.5 ?
    C9 C18 H18B . . 109.5 ?
    H18A C18 H18B . . 109.5 ?
    C9 C18 H18C . . 109.5 ?
    H18A C18 H18C . . 109.5 ?
    H18B C18 H18C . . 109.5 ?
loop_
    _geom_torsion_atom_site_label_1
    _geom_torsion_atom_site_label_2
    _geom_torsion_atom_site_label_3
    _geom_torsion_atom_site_label_4
    _geom_torsion_site_symmetry_1
    _geom_torsion_site_symmetry_2
    _geom_torsion_site_symmetry_3
    _geom_torsion_site_symmetry_4
    _geom_torsion
    _geom_torsion_publ_flag
    C11 O3 N2 C13 . . . . 4.15(12) ?
    C6 C1 C2 C3 . . . . 0.8(2) ?
    C1 C2 C3 C4 . . . . -0.4(2) ?
    C2 C3 C4 C5 . . . . -0.45(19) ?
    C3 C4 C5 C6 . . . . 0.98(18) ?
    C4 C5 C6 C1 . . . . -0.62(18) ?
    C4 C5 C6 C7 . . . . 179.60(11) ?
    C2 C1 C6 C5 . . . . -0.26(18) ?
    C2 C1 C6 C7 . . . . 179.51(11) ?
    C8 N1 C7 C6 . . . . -55.05(14) ?
    C11 N1 C7 C6 . . . . 123.15(11) ?
    C5 C6 C7 N1 . . . . 130.98(11) ?
    C1 C6 C7 N1 . . . . -48.79(15) ?
    C11 N1 C8 O1 . . . . 174.18(10) ?
    C7 N1 C8 O1 . . . . -7.48(17) ?
    C11 N1 C8 C9 . . . . -7.56(13) ?
    C7 N1 C8 C9 . . . . 170.79(9) ?
    O1 C8 C9 C10 . . . . -168.78(11) ?
    N1 C8 C9 C10 . . . . 12.98(12) ?
    O1 C8 C9 C18 . . . . -47.93(15) ?
    N1 C8 C9 C18 . . . . 133.83(10) ?
    O1 C8 C9 C17 . . . . 76.60(14) ?
    N1 C8 C9 C17 . . . . -101.64(10) ?
    C18 C9 C10 O2 . . . . 44.01(18) ?
    C8 C9 C10 O2 . . . . 165.29(13) ?
    C17 C9 C10 O2 . . . . -80.23(16) ?
    C18 C9 C10 C11 . . . . -135.14(10) ?
    C8 C9 C10 C11 . . . . -13.86(12) ?
    C17 C9 C10 C11 . . . . 100.62(11) ?
    C8 N1 C11 O3 . . . . 112.65(10) ?
    C7 N1 C11 O3 . . . . -65.65(13) ?
    C8 N1 C11 C12 . . . . -127.96(11) ?
    C7 N1 C11 C12 . . . . 53.74(15) ?
    C8 N1 C11 C10 . . . . -1.45(12) ?
    C7 N1 C11 C10 . . . . -179.76(10) ?
    N2 O3 C11 N1 . . . . 120.68(9) ?
    N2 O3 C11 C12 . . . . -6.70(11) ?
    N2 O3 C11 C10 . . . . -128.80(9) ?
    O2 C10 C11 N1 . . . . -169.17(13) ?
    C9 C10 C11 N1 . . . . 10.03(12) ?
    O2 C10 C11 O3 . . . . 75.00(15) ?
    C9 C10 C11 O3 . . . . -105.80(10) ?
    O2 C10 C11 C12 . . . . -40.52(17) ?
    C9 C10 C11 C12 . . . . 138.68(10) ?
    N1 C11 C12 C13 . . . . -116.02(10) ?
    O3 C11 C12 C13 . . . . 6.31(11) ?
    C10 C11 C12 C13 . . . . 123.75(10) ?
    O3 N2 C13 C12 . . . . 0.42(13) ?
    O3 N2 C13 C14 . . . . 177.19(9) ?
    C11 C12 C13 N2 . . . . -4.48(13) ?
    C11 C12 C13 C14 . . . . 178.79(10) ?
    C15 O5 C14 O4 . . . . -1.42(17) ?
    C15 O5 C14 C13 . . . . 177.48(9) ?
    N2 C13 C14 O4 . . . . -168.93(12) ?
    C12 C13 C14 O4 . . . . 7.60(17) ?
    N2 C13 C14 O5 . . . . 12.11(16) ?
    C12 C13 C14 O5 . . . . -171.37(10) ?
    C14 O5 C15 C16 . . . . -163.82(10) ?
loop_
    _geom_hbond_atom_site_label_D
    _geom_hbond_atom_site_label_H
    _geom_hbond_atom_site_label_A
    _geom_hbond_site_symmetry_A
    _geom_hbond_distance_DH
    _geom_hbond_distance_HA
    _geom_hbond_distance_DA
    _geom_hbond_angle_DHA
    _geom_hbond_publ_flag
    C16 H16A O1 1_445 0.96 2.57 3.2408(16) 127 yes
    C16 H16A Cg1 1_445 0.96 2.91 3.7511(14) 147 yes
