# Supplementary material for: (5R)-Ethyl 6-benzyl-8,8-dimethyl-7,9-dioxo-1-oxa-2,6-diaza­spiro­[4.4]non-2-ene-3-carboxyl­ate
Source: Acta Crystallogr Sect E Struct Rep Online. 2009 Oct 28;65(Pt 11):o2888–9. doi: 10.1107/S1600536809042433 (PMC2971144; doi:10.1107/S1600536809042433)
Supplement: Supplementary file 2 [file e-65-o2888-Isup2.hkl]

# 
# h,k,l, Fc-squared, Fo-squared, sigma(Fo-squared) and status flag 
# 
data_I
_shelx_title ' ya47m in P-1 (100K)' 
_shelx_refln_list_code          4 
_shelx_F_calc_maximum      109.88 
_exptl_crystal_F_000       364.00 
_reflns_d_resolution_high  0.7108 
 
loop_ 
 _symmetry_equiv_pos_as_xyz 
 'x, y, z' 
 '-x, -y, -z' 
 
_cell_length_a     5.5727 
_cell_length_b    10.8497 
_cell_length_c    14.2803 
_cell_angle_alpha 100.911 
_cell_angle_beta   96.532 
_cell_angle_gamma  90.237 
 
_shelx_F_squared_multiplier     1.000 
 
loop_ 
 _refln_index_h 
 _refln_index_k 
 _refln_index_l 
 _refln_F_squared_calc 
 _refln_F_squared_meas 
 _refln_F_squared_sigma 
 _refln_observed_status 
   1   0   0     1012.23      996.19     10.35 o 
   2   0   0      271.85      292.88      4.99 o 
   3   0   0       23.96       24.71      2.08 o 
   4   0   0        0.42        1.95      0.82 o 
   5   0   0       21.61       24.83      2.25 o 
   6   0   0        2.30        1.46      1.53 o 
   7   0   0        0.08        3.06      2.30 o 
  -7   1   0        0.32        5.70      2.64 o 
  -6   1   0       52.04       45.83      5.71 o 
  -5   1   0       36.03       34.24      2.92 o 
  -4   1   0      175.17      159.44      4.28 o 
  -3   1   0     1523.92     1583.92     16.46 o 
  -2   1   0     2336.77     2387.92     28.66 o 
  -1   1   0    12072.53    11632.27    183.36 o 
   0   1   0     2347.75     2287.12     49.15 o 
   1   1   0     1296.97     1307.17     12.83 o 
   2   1   0     1313.48     1347.66      9.83 o 
   3   1   0       11.86       12.34      0.78 o 
   4   1   0       10.40       10.64      0.59 o 
   5   1   0      178.41      179.45      2.98 o 
   6   1   0        4.06        3.13      1.66 o 
   7   1   0        0.48        3.19      3.02 o 
  -6   2   0       18.44       20.92      2.80 o 
  -5   2   0      242.29      243.57      8.05 o 
  -4   2   0      234.29      234.13      5.83 o 
  -3   2   0      449.63      526.99      5.81 o 
  -2   2   0      622.38      615.02      6.56 o 
  -1   2   0     1062.71     1157.83     11.51 o 
   0   2   0     1886.01     1888.49     14.68 o 
   1   2   0     2036.35     2015.97     17.61 o 
   2   2   0     1092.54     1136.94      9.74 o 
   3   2   0      113.02      113.98      2.12 o 
   4   2   0        0.13        0.25      0.46 o 
   5   2   0       13.24       13.81      1.03 o 
   6   2   0       14.27       12.37      2.06 o 
   7   2   0        1.20        2.52      1.74 o 
  -7   3   0       70.57       63.99      5.80 o 
  -6   3   0       46.45       45.90      4.60 o 
  -5   3   0      288.12      269.06      5.22 o 
  -4   3   0      194.39      189.62      2.47 o 
  -3   3   0      119.11      127.85      1.98 o 
  -2   3   0      405.01      455.76      5.18 o 
  -1   3   0     1355.51     1350.90     12.49 o 
   0   3   0       50.71       46.41      1.14 o 
   1   3   0       12.69       15.91      0.67 o 
   2   3   0       88.51       85.36      1.89 o 
   3   3   0        9.49       12.90      1.04 o 
   4   3   0       65.28       68.38      2.10 o 
   5   3   0      360.40      333.63      6.79 o 
   6   3   0        1.91        2.97      1.23 o 
   7   3   0       10.19       12.23      2.50 o 
  -7   4   0       18.65       21.72      2.86 o 
  -6   4   0       84.18       72.13      3.71 o 
  -5   4   0       49.89       41.72      2.75 o 
  -4   4   0       18.59       14.91      1.22 o 
  -3   4   0      167.97      172.48      2.67 o 
  -2   4   0      440.10      460.17      5.90 o 
  -1   4   0     1142.30     1195.81     12.99 o 
   0   4   0       47.60       53.09      1.26 o 
   1   4   0     1003.75     1053.10      7.72 o 
   2   4   0      617.81      652.23      6.22 o 
   3   4   0      531.27      547.51      6.57 o 
   4   4   0      159.33      149.54      4.06 o 
   5   4   0       30.06       30.89      2.40 o 
   6   4   0        8.02        8.62      1.72 o 
   7   4   0        4.05        1.92      2.12 o 
  -7   5   0        0.04        1.70      1.75 o 
  -6   5   0       23.29       28.18      2.85 o 
  -5   5   0       65.69       61.46      4.90 o 
  -4   5   0        2.98        1.37      0.96 o 
  -3   5   0       21.68       29.43      1.52 o 
  -2   5   0       88.03       99.65      2.54 o 
  -1   5   0       14.09       15.33      0.99 o 
   0   5   0     2796.00     2909.55     18.11 o 
   1   5   0      138.74      136.30      2.02 o 
   2   5   0      460.30      526.46      5.11 o 
   3   5   0      116.01      116.95      4.23 o 
   4   5   0      131.57      123.33      3.77 o 
   5   5   0       17.55       16.07      2.52 o 
   6   5   0       21.39       22.46      2.53 o 
   7   5   0       34.43       35.22      3.04 o 
  -7   6   0        5.15        6.87      3.76 o 
  -6   6   0       49.52       56.55      4.71 o 
  -5   6   0        7.75        4.00      2.30 o 
  -4   6   0      270.77      240.03      5.79 o 
  -3   6   0       50.66       46.05      2.43 o 
  -2   6   0        0.48        0.21      0.67 o 
  -1   6   0       50.80       52.38      1.68 o 
   0   6   0        0.38        2.69      0.61 o 
   1   6   0      364.22      396.88      4.06 o 
   2   6   0      660.81      646.24      6.99 o 
   3   6   0      174.31      167.81      4.37 o 
   4   6   0      311.08      283.05      6.89 o 
   5   6   0        1.40        0.82      1.26 o 
   6   6   0      100.33       93.37      7.74 o 
   7   6   0       67.60       69.66      4.28 o 
  -6   7   0       23.06       19.54      2.31 o 
  -5   7   0       90.63       80.23      3.82 o 
  -4   7   0        7.29        7.07      1.61 o 
  -3   7   0        3.98        6.50      1.48 o 
  -2   7   0        6.99        7.46      1.20 o 
  -1   7   0       19.75       19.28      1.55 o 
   0   7   0        0.05        0.65      0.74 o 
   1   7   0        2.78        2.17      0.61 o 
   2   7   0      241.09      256.08      3.52 o 
   3   7   0       61.48       62.06      3.20 o 
   4   7   0        1.18        2.38      1.38 o 
   5   7   0        4.61        3.20      1.86 o 
   6   7   0       18.32       18.98      2.85 o 
  -6   8   0       73.73       76.21      4.41 o 
  -5   8   0        6.80        7.69      1.96 o 
  -4   8   0       19.49       16.98      2.32 o 
  -3   8   0        4.07        3.48      1.49 o 
  -2   8   0      119.19      128.38      4.77 o 
  -1   8   0        4.53        9.26      1.21 o 
   0   8   0        2.33        2.53      0.80 o 
   1   8   0       36.15       29.66      1.54 o 
   2   8   0      154.16      143.58      3.84 o 
   3   8   0       49.03       52.80      3.03 o 
   4   8   0       30.31       26.72      3.07 o 
   5   8   0        1.81        1.08      1.55 o 
   6   8   0       49.58       53.97      4.28 o 
  -6   9   0        2.56        4.46      2.19 o 
  -5   9   0        0.39       -1.29      1.58 o 
  -4   9   0        1.99        0.22      1.56 o 
  -3   9   0       39.81       40.73      5.69 o 
  -2   9   0       19.35       19.74      1.92 o 
  -1   9   0        7.83        5.29      1.18 o 
   0   9   0       85.83       84.48      2.55 o 
   1   9   0      401.06      374.57      5.70 o 
   2   9   0      163.64      153.05      4.69 o 
   3   9   0      185.37      168.56      5.14 o 
   4   9   0       80.27       82.96      4.74 o 
   5   9   0      124.47      128.13      6.93 o 
   6   9   0       17.15       16.08      3.05 o 
  -5  10   0       71.38       70.01      5.12 o 
  -4  10   0        9.72       17.19      2.65 o 
  -3  10   0        0.00        0.34      1.55 o 
  -2  10   0        7.64        6.43      1.90 o 
  -1  10   0        3.92        2.64      1.14 o 
   0  10   0      202.67      188.41      4.95 o 
   1  10   0      312.65      292.79      5.74 o 
   2  10   0       81.70       64.23      3.11 o 
   3  10   0       17.87       12.90      2.52 o 
   4  10   0      133.59      139.23      6.16 o 
   5  10   0        0.12       -1.15      2.96 o 
  -5  11   0        0.57        1.43      2.35 o 
  -4  11   0        3.65        3.64      3.56 o 
  -3  11   0       21.64       20.17      2.92 o 
  -2  11   0      128.44      130.27      4.82 o 
  -1  11   0        0.33        1.83      1.06 o 
   0  11   0       41.89       40.81      3.52 o 
   1  11   0        2.97        2.34      1.97 o 
   2  11   0        9.75        6.58      1.89 o 
   3  11   0        1.76        3.05      1.87 o 
   4  11   0       11.51       13.02      3.19 o 
   5  11   0        7.75        8.11      2.97 o 
  -4  12   0       32.66       24.67      4.55 o 
  -3  12   0        8.11        5.59      2.53 o 
  -2  12   0       45.72       50.82      3.61 o 
  -1  12   0      206.36      231.21      7.27 o 
   0  12   0      119.79      123.81      5.62 o 
   1  12   0        3.84        0.19      2.13 o 
   2  12   0        2.83       -2.09      3.12 o 
   3  12   0        0.53        1.18      4.43 o 
   4  12   0       44.18       46.51      4.87 o 
  -4  13   0       81.90       85.11      6.58 o 
  -3  13   0        8.38       12.18      3.52 o 
  -2  13   0      122.17      132.73      5.48 o 
  -1  13   0      134.00      146.35      8.50 o 
   0  13   0        3.04       12.62      8.23 o 
   1  13   0       17.65       18.26      3.68 o 
   2  13   0        2.88        2.88      4.98 o 
   3  13   0       17.59        7.15      7.69 o 
  -2  14   0       23.29       19.63      3.87 o 
  -1  14   0       74.64       88.61     10.23 o 
   0  14   0       93.92      101.50      6.43 o 
   1  14   0       70.65       78.64     10.34 o 
   2  14   0       23.72       22.98      7.18 o 
   0 -15   1       73.07       90.07      9.42 o 
   1 -15   1        6.22        5.63      3.94 o 
  -2 -14   1        0.35        6.94      5.91 o 
  -1 -14   1       35.07       46.31      4.97 o 
   0 -14   1       61.65       71.50      4.97 o 
   1 -14   1        0.55       -0.24      4.70 o 
   2 -14   1       20.04       11.55      3.55 o 
   3 -14   1        9.98       10.30      3.44 o 
  -3 -13   1       86.57       93.00      8.09 o 
  -2 -13   1        4.15       12.65      5.97 o 
  -1 -13   1       39.40       39.29      4.96 o 
   0 -13   1       62.83       66.11      4.75 o 
   1 -13   1       53.23       65.69      6.15 o 
   2 -13   1        2.06        3.20      2.04 o 
   3 -13   1       57.07       67.92      8.78 o 
   4 -13   1       16.33       12.88      3.94 o 
  -4 -12   1       99.85      111.26      6.12 o 
  -3 -12   1       28.00       20.55      7.78 o 
  -2 -12   1        0.19       -8.12      4.06 o 
  -1 -12   1       30.22       34.09      3.54 o 
   0 -12   1        6.91        5.45      2.41 o 
   1 -12   1      129.81      131.82      8.68 o 
   2 -12   1        0.02        1.55      1.61 o 
   3 -12   1       40.32       38.51      4.85 o 
   4 -12   1       28.39       21.60      5.69 o 
  -5 -11   1       17.56       22.58      3.48 o 
  -4 -11   1      155.36      164.44      6.69 o 
  -3 -11   1        3.66        5.97      2.11 o 
  -2 -11   1      100.88      103.07      4.15 o 
  -1 -11   1       64.06       75.48      4.44 o 
   0 -11   1       15.94        8.09      2.14 o 
   1 -11   1       37.44       33.73      2.05 o 
   2 -11   1        3.53        1.95      1.53 o 
   3 -11   1        3.14        4.30      1.88 o 
   4 -11   1       31.81       33.62      7.59 o 
   5 -11   1       25.59       25.73      3.83 o 
  -5 -10   1      122.51      135.54      6.32 o 
  -4 -10   1       39.05       40.75      4.36 o 
  -3 -10   1        5.74        7.39      1.76 o 
  -2 -10   1       15.60       15.30      1.63 o 
  -1 -10   1       67.57       53.89      3.00 o 
   0 -10   1      104.12       83.81      2.93 o 
   1 -10   1      312.23      309.45      5.19 o 
   2 -10   1       54.81       56.24      3.23 o 
   3 -10   1       24.98       23.19      2.89 o 
   4 -10   1        0.73        1.78      1.80 o 
   5 -10   1       74.24       71.25      5.14 o 
  -6  -9   1       26.62       35.28      3.91 o 
  -5  -9   1       40.90       37.61      3.77 o 
  -4  -9   1       26.45       32.04      3.28 o 
  -3  -9   1        2.87        3.21      1.40 o 
  -2  -9   1       29.91       27.60      1.77 o 
  -1  -9   1       26.74       25.83      2.02 o 
   0  -9   1       30.82       29.58      1.72 o 
   1  -9   1       45.20       47.77      2.15 o 
   2  -9   1     1047.50      992.49     12.05 o 
   3  -9   1      665.01      628.94     11.69 o 
   4  -9   1       38.58       31.61      3.18 o 
   5  -9   1       37.34       28.68      3.19 o 
   6  -9   1       27.68       24.69      3.28 o 
  -6  -8   1        6.54        4.25      2.14 o 
  -5  -8   1        2.14        1.68      1.60 o 
  -4  -8   1       14.54       13.28      2.54 o 
  -3  -8   1      199.28      172.80      4.44 o 
  -2  -8   1       16.05       15.09      1.72 o 
  -1  -8   1       43.71       37.42      1.54 o 
   0  -8   1      274.99      284.29      3.87 o 
   1  -8   1     1004.19      951.89      9.72 o 
   2  -8   1      199.74      191.71      4.40 o 
   3  -8   1      126.66      123.64      4.62 o 
   4  -8   1        6.29        4.99      1.74 o 
   5  -8   1        0.31       -1.56      1.58 o 
   6  -8   1        0.03        0.63      1.57 o 
  -6  -7   1       33.52       32.20      3.33 o 
  -5  -7   1        4.87        5.23      1.69 o 
  -4  -7   1      278.40      266.93      6.95 o 
  -3  -7   1      918.54      833.15     11.56 o 
  -2  -7   1       27.57       28.51      1.65 o 
  -1  -7   1      252.04      284.65      3.45 o 
   0  -7   1       73.37       82.24      1.91 o 
   1  -7   1      895.85      913.30      8.18 o 
   2  -7   1        2.17        2.69      1.03 o 
   3  -7   1      148.69      157.28      4.40 o 
   4  -7   1        5.00        3.53      1.36 o 
   5  -7   1       27.90       25.48      2.47 o 
   6  -7   1       27.37       27.88      3.46 o 
  -7  -6   1       56.09       51.41      3.76 o 
  -6  -6   1       36.35       33.33      3.09 o 
  -5  -6   1        1.29        1.61      1.26 o 
  -4  -6   1      801.62      763.77     10.99 o 
  -3  -6   1      761.95      756.39     10.42 o 
  -2  -6   1       20.20       29.14      1.29 o 
  -1  -6   1       83.19      102.06      2.38 o 
   0  -6   1      555.77      595.89      5.38 o 
   1  -6   1      224.32      221.58      3.32 o 
   2  -6   1       43.07       39.16      2.18 o 
   3  -6   1        8.70        9.12      1.43 o 
   4  -6   1        8.41        8.63      1.61 o 
   5  -6   1        3.71        4.56      2.68 o 
   6  -6   1        1.76        0.22      1.84 o 
   7  -6   1        0.70        0.51      1.84 o 
  -7  -5   1       48.23       46.99      3.32 o 
  -6  -5   1        0.49       -1.49      1.13 o 
  -5  -5   1      264.41      262.64      7.65 o 
  -4  -5   1      145.15      144.81      4.06 o 
  -3  -5   1      373.79      375.67      6.40 o 
  -2  -5   1        4.21        6.31      0.73 o 
  -1  -5   1       13.67       21.63      0.93 o 
   0  -5   1      968.95      981.19      7.20 o 
   1  -5   1        3.23        3.93      0.59 o 
   2  -5   1      452.74      482.70      7.86 o 
   3  -5   1      113.07      105.79      2.79 o 
   4  -5   1        0.29        1.68      2.21 o 
   5  -5   1       44.07       44.70      2.41 o 
   6  -5   1        5.58        5.75      1.87 o 
   7  -5   1       10.59        7.02      2.58 o 
  -7  -4   1       12.85       13.32      2.70 o 
  -6  -4   1       22.93       21.21      2.22 o 
  -5  -4   1      316.00      316.71      6.20 o 
  -4  -4   1        0.84        1.26      0.81 o 
  -3  -4   1      574.97      577.87      7.94 o 
  -2  -4   1      109.53      100.71      2.70 o 
  -1  -4   1       50.52       49.13      1.18 o 
   0  -4   1      934.52      942.74      6.34 o 
   1  -4   1     1044.92     1067.96     11.12 o 
   2  -4   1      626.01      723.22      7.29 o 
   3  -4   1       30.12       32.59      1.18 o 
   4  -4   1       15.41       14.01      1.01 o 
   5  -4   1       11.76       11.67      1.72 o 
   6  -4   1       12.95       12.80      2.21 o 
   7  -4   1       85.19      108.50     13.23 o 
  -7  -3   1       65.80       78.57      4.80 o 
  -6  -3   1        1.08        3.24      1.16 o 
  -5  -3   1       53.93       46.10      4.59 o 
  -4  -3   1       30.79       31.20      1.54 o 
  -3  -3   1        2.51        4.84      0.80 o 
  -2  -3   1       19.57       22.92      2.15 o 
  -1  -3   1      558.85      549.25      5.01 o 
   0  -3   1     1075.84     1106.73     11.29 o 
   1  -3   1     2633.06     2577.90     22.53 o 
   2  -3   1     1866.25     1935.79     23.55 o 
   3  -3   1        0.65        1.66      0.53 o 
   4  -3   1        5.00        3.65      0.62 o 
   5  -3   1      151.56      152.42      4.64 o 
   6  -3   1      132.78      143.07      8.34 o 
  -7  -2   1      136.03      138.56      7.82 o 
  -6  -2   1       38.45       37.06      3.58 o 
  -5  -2   1       47.45       55.17      1.81 o 
  -4  -2   1      106.41      100.17      2.15 o 
  -3  -2   1      430.42      440.80      5.67 o 
  -2  -2   1       20.84       14.75      0.87 o 
  -1  -2   1     1009.30      948.74     10.21 o 
   0  -2   1     1240.87     1191.60     13.89 o 
   1  -2   1     1740.44     1700.14     15.69 o 
   2  -2   1      101.35      128.52      1.73 o 
   3  -2   1       58.13       52.41      1.40 o 
   4  -2   1        8.56        4.11      1.58 o 
   5  -2   1      707.30      712.02     15.54 o 
   6  -2   1        4.52        2.57      1.34 o 
  -7  -1   1       21.22       26.98      2.68 o 
  -6  -1   1        7.89        7.41      1.77 o 
  -5  -1   1      237.65      246.48      4.14 o 
  -4  -1   1        2.60        3.05      0.57 o 
  -3  -1   1      336.48      336.21      4.03 o 
  -2  -1   1       54.57       45.83      1.52 o 
  -1  -1   1       55.58       61.01      3.02 o 
   1  -1   1     4933.38     4856.57     32.75 o 
   2  -1   1      129.99      118.15      2.54 o 
   3  -1   1      103.80      101.91      6.03 o 
   4  -1   1        0.00        0.82      0.95 o 
   5  -1   1       96.26       92.96      3.97 o 
   6  -1   1       43.06       42.74      3.12 o 
   7  -1   1       42.62       45.70      7.06 o 
  -7   0   1        0.14        2.22      2.40 o 
  -6   0   1        1.44        0.64      1.38 o 
  -5   0   1       28.67       31.19      4.55 o 
  -4   0   1        0.17        0.37      0.69 o 
  -3   0   1       89.88       77.62      3.18 o 
  -2   0   1        3.60        1.27      0.45 o 
  -1   0   1      204.32      181.14      2.36 o 
   1   0   1      288.53      270.35      2.86 o 
   2   0   1      145.30      153.81      2.10 o 
   3   0   1     1151.36     1243.72     12.37 o 
   4   0   1      408.51      444.18      6.73 o 
   5   0   1        4.94        3.33      1.11 o 
   6   0   1       13.38       13.88      3.28 o 
   7   0   1        2.36        4.67      2.77 o 
  -7   1   1        0.63        1.00      2.19 o 
  -6   1   1       14.59       14.60      2.16 o 
  -5   1   1        8.70       11.30      2.03 o 
  -4   1   1       22.13       16.44      2.31 o 
  -3   1   1        4.27        7.30      1.14 o 
  -2   1   1     1995.09     1791.83     43.26 o 
  -1   1   1     1639.95     1562.20     15.46 o 
   0   1   1      445.35      428.91      4.81 o 
   1   1   1        2.33        0.81      0.30 o 
   2   1   1     1591.29     1628.66     10.41 o 
   3   1   1     2298.24     2432.75     15.38 o 
   4   1   1       10.67       12.46      0.82 o 
   5   1   1       69.03       77.33      2.04 o 
   6   1   1        0.19       -1.07      1.08 o 
   7   1   1       62.01       72.48      4.04 o 
  -7   2   1        0.04        1.33      2.76 o 
  -6   2   1       86.03       84.74      5.06 o 
  -5   2   1      142.18      142.76      6.74 o 
  -4   2   1       21.70       21.01      2.54 o 
  -3   2   1      564.01      574.99      6.35 o 
  -2   2   1       21.45       32.38      0.86 o 
  -1   2   1      505.16      507.35      6.65 o 
   0   2   1     2232.00     2240.79     18.79 o 
   1   2   1     3472.41     3561.86     29.97 o 
   2   2   1      304.64      318.70      4.61 o 
   3   2   1       26.76       21.32      0.91 o 
   4   2   1        1.11        3.02      0.61 o 
   5   2   1       24.43       18.51      1.30 o 
   6   2   1      233.94      211.31      6.37 o 
   7   2   1       36.68       38.27      3.46 o 
  -7   3   1       54.47       51.22      5.51 o 
  -6   3   1       44.45       55.07      3.23 o 
  -5   3   1      121.27      131.29      5.90 o 
  -4   3   1      494.43      474.79      4.95 o 
  -3   3   1       59.78       76.76      2.37 o 
  -2   3   1      176.70      198.20      3.27 o 
  -1   3   1      629.28      635.21      9.15 o 
   0   3   1      149.24      149.33      2.11 o 
   1   3   1        2.38        2.16      0.51 o 
   2   3   1        0.10       -0.17      0.64 o 
   3   3   1       97.98       96.23      1.97 o 
   4   3   1       67.46       81.19      2.82 o 
   5   3   1      348.72      322.10      6.50 o 
   6   3   1       33.57       31.01      3.20 o 
   7   3   1      139.97      140.55      6.22 o 
  -7   4   1        0.81        0.16      1.42 o 
  -6   4   1        1.08        0.93      1.56 o 
  -5   4   1      322.03      300.18      4.69 o 
  -4   4   1       31.52       25.18      1.21 o 
  -3   4   1        1.52        1.60      0.54 o 
  -2   4   1      339.13      313.94      4.76 o 
  -1   4   1      265.47      268.42      3.45 o 
   0   4   1      995.76      961.32      7.74 o 
   1   4   1     2207.60     2298.93     14.29 o 
   2   4   1       57.20       56.77      2.10 o 
   3   4   1      145.97      147.92      3.54 o 
   4   4   1      140.47      126.48      3.36 o 
   5   4   1       23.13       27.84      2.48 o 
   6   4   1      106.03      104.08      4.18 o 
   7   4   1       48.22       57.28      5.75 o 
  -7   5   1       74.69       86.13      4.73 o 
  -6   5   1        2.24        0.31      1.81 o 
  -5   5   1      205.58      183.05      4.74 o 
  -4   5   1        8.57        4.81      1.17 o 
  -3   5   1       23.65       26.76      1.70 o 
  -2   5   1      133.91      141.47      3.90 o 
  -1   5   1        0.00       -0.31      0.52 o 
   0   5   1      142.61      137.71      2.13 o 
   1   5   1      301.95      305.00      3.36 o 
   2   5   1      906.41      891.14     10.56 o 
   3   5   1       89.25       91.35      3.47 o 
   4   5   1       88.90       87.27      3.64 o 
   5   5   1      127.99      132.95      4.75 o 
   6   5   1        7.34        4.86      1.73 o 
   7   5   1        0.00        1.36      1.57 o 
  -7   6   1      135.80      174.67      7.25 o 
  -6   6   1       18.09       10.23      1.77 o 
  -5   6   1       70.36       69.24      3.37 o 
  -4   6   1       48.35       46.30      3.91 o 
  -3   6   1       25.94       25.03      3.46 o 
  -2   6   1       17.16       13.41      1.40 o 
  -1   6   1      156.71      175.14      2.80 o 
   0   6   1      336.86      337.99      3.80 o 
   1   6   1      250.01      232.19      2.96 o 
   2   6   1      568.14      593.01      7.66 o 
   3   6   1       82.20       85.48      3.28 o 
   4   6   1      235.56      228.69      6.22 o 
   5   6   1        5.90        3.30      1.57 o 
   6   6   1       44.32       41.54      3.45 o 
  -6   7   1        0.01        1.42      1.52 o 
  -5   7   1      120.28      115.54      4.59 o 
  -4   7   1        8.37        5.54      1.56 o 
  -3   7   1        6.14        2.12      1.31 o 
  -2   7   1        0.03        0.79      0.79 o 
  -1   7   1       69.34       65.00      1.94 o 
   0   7   1      246.91      271.58      3.58 o 
   1   7   1       58.55       66.78      1.75 o 
   2   7   1        0.00       -0.55      0.83 o 
   3   7   1      469.04      427.33     10.41 o 
   4   7   1       36.73       32.46      3.12 o 
   5   7   1        1.26        2.30      1.58 o 
   6   7   1       40.14       43.45      3.77 o 
  -6   8   1       67.36       63.82      4.30 o 
  -5   8   1        0.77       -1.21      1.40 o 
  -4   8   1        4.41        4.00      1.62 o 
  -3   8   1        5.35        7.79      1.72 o 
  -2   8   1        9.65       10.36      1.49 o 
  -1   8   1       37.65       39.78      1.80 o 
   0   8   1      381.56      378.75      4.66 o 
   1   8   1      149.66      145.14      3.13 o 
   2   8   1      185.91      174.11      3.72 o 
   3   8   1        4.19        5.76      1.85 o 
   4   8   1       15.93       12.34      2.32 o 
   5   8   1       15.91       14.60      2.73 o 
   6   8   1       21.28       23.10      3.26 o 
  -6   9   1        1.97        1.07      2.00 o 
  -5   9   1       80.35       75.17      4.47 o 
  -4   9   1       36.70       30.01      3.04 o 
  -3   9   1      148.34      135.21      5.19 o 
  -2   9   1      158.97      148.46      4.14 o 
  -1   9   1        0.00       -0.08      0.93 o 
   0   9   1       36.77       40.12      1.93 o 
   1   9   1        7.62        4.03      1.14 o 
   2   9   1        1.70        1.68      1.03 o 
   3   9   1        2.25        1.68      2.05 o 
   4   9   1       34.21       28.57      3.26 o 
   5   9   1       23.84       25.21      4.10 o 
  -5  10   1       19.73       15.23      3.10 o 
  -4  10   1        0.02        1.29      1.90 o 
  -3  10   1       26.96       26.79      3.67 o 
  -2  10   1       11.21       10.88      1.96 o 
  -1  10   1      248.38      245.30      4.66 o 
   0  10   1       16.87       19.07      2.09 o 
   1  10   1        4.19        6.37      1.62 o 
   2  10   1      200.79      203.33      8.45 o 
   3  10   1        0.03        1.42      1.48 o 
   4  10   1        4.78        4.81      2.28 o 
   5  10   1       87.56       91.06      6.40 o 
  -5  11   1        4.60        4.13      2.41 o 
  -4  11   1        2.36       -1.19      1.89 o 
  -3  11   1      124.23      139.46      9.61 o 
  -2  11   1      199.27      197.45      5.82 o 
  -1  11   1        0.41        1.21      1.14 o 
   0  11   1       59.83       50.47      6.19 o 
   1  11   1        0.00        0.92      1.84 o 
   2  11   1       39.13       39.64      5.91 o 
   3  11   1        1.04        3.72      1.87 o 
   4  11   1      159.48      161.05      7.92 o 
  -4  12   1      141.04      136.47      7.41 o 
  -3  12   1        2.90       -0.90      2.96 o 
  -2  12   1       40.66       42.53      4.72 o 
  -1  12   1        6.84        2.72      2.25 o 
   0  12   1       76.39       72.75      5.57 o 
   1  12   1       78.26       73.52      5.36 o 
   2  12   1        2.52        1.92      5.19 o 
   3  12   1      187.16      192.40      8.41 o 
   4  12   1      142.34      145.28      6.76 o 
  -3  13   1       13.49       10.88      4.78 o 
  -2  13   1        7.12        4.53      3.62 o 
  -1  13   1       63.04       57.71      6.15 o 
   0  13   1       27.68       33.74      3.77 o 
   1  13   1       15.87       17.17      3.72 o 
   2  13   1      143.41      133.35     11.67 o 
   3  13   1       19.89       23.43      7.75 o 
  -2  14   1       51.86       45.96      9.56 o 
  -1  14   1        6.73        0.87      3.91 o 
   0  14   1       64.48       66.32      5.51 o 
   1  14   1       21.52       23.35      4.22 o 
   2  14   1       33.73       42.34      8.49 o 
  -1 -15   2       20.43       25.99      5.89 o 
   0 -15   2        0.17        1.45      3.36 o 
   1 -15   2      116.07      121.52      8.95 o 
  -2 -14   2      130.97      138.94     12.41 o 
  -1 -14   2       20.18       21.68      7.16 o 
   0 -14   2        9.75        7.60      3.45 o 
   1 -14   2       17.19       21.41      6.72 o 
   2 -14   2       16.97       15.54      3.18 o 
   3 -14   2        1.81        0.06      3.28 o 
  -3 -13   2       65.25       84.31      7.96 o 
  -2 -13   2       12.86       -1.20      4.68 o 
  -1 -13   2        1.10        2.84      2.38 o 
   0 -13   2       15.18       13.00      2.93 o 
   1 -13   2        9.67        7.35      2.37 o 
   2 -13   2        0.63        2.66      1.84 o 
   3 -13   2       40.25       45.76      5.14 o 
   4 -13   2       80.84       98.70      6.80 o 
  -4 -12   2       37.16       40.70      4.14 o 
  -3 -12   2        3.21        3.04      2.26 o 
  -2 -12   2       49.61       54.59      5.43 o 
  -1 -12   2        2.26        1.25      2.13 o 
   0 -12   2        7.70       10.86      2.62 o 
   1 -12   2        0.74        1.41      2.38 o 
   2 -12   2       17.13       15.95      2.38 o 
   3 -12   2        0.93        3.07      2.89 o 
   4 -12   2       66.96       72.96      5.74 o 
  -5 -11   2       26.37       26.76      3.73 o 
  -4 -11   2       24.54       24.56      3.36 o 
  -3 -11   2       37.83       41.18      3.28 o 
  -2 -11   2       37.09       35.01      2.59 o 
  -1 -11   2        7.27       10.54      4.17 o 
   0 -11   2       47.13       39.71      4.26 o 
   1 -11   2      179.64      196.90      5.62 o 
   2 -11   2       38.12       34.72      2.90 o 
   3 -11   2        6.36        5.41      2.05 o 
   4 -11   2       28.60       33.86      3.62 o 
   5 -11   2       10.05        9.38      3.95 o 
  -5 -10   2        4.13        2.03      1.90 o 
  -4 -10   2       16.03       10.45      2.53 o 
  -3 -10   2       33.21       38.66      3.32 o 
  -2 -10   2        2.58        5.19      1.12 o 
  -1 -10   2        3.14        2.07      1.13 o 
   0 -10   2       36.60       35.04      2.12 o 
   1 -10   2       47.18       61.15      2.95 o 
   2 -10   2      500.14      498.58     10.49 o 
   3 -10   2       36.37       35.15      3.38 o 
   4 -10   2        1.75        0.43      1.69 o 
   5 -10   2        1.34        0.71      2.49 o 
  -6  -9   2        0.75       -0.31      1.72 o 
  -5  -9   2       91.28      104.66      7.88 o 
  -4  -9   2       25.96       21.99      2.86 o 
  -3  -9   2      226.72      208.93      5.14 o 
  -2  -9   2      123.18      105.09      2.98 o 
  -1  -9   2      268.74      281.40      4.51 o 
   0  -9   2       27.35       35.57      2.11 o 
   1  -9   2      449.31      441.63      6.10 o 
   2  -9   2       21.94       21.27      2.21 o 
   3  -9   2       61.70       61.06      4.47 o 
   4  -9   2       17.11       17.61      3.01 o 
   5  -9   2       17.33       21.19      5.44 o 
   6  -9   2       57.29       68.02      4.52 o 
  -6  -8   2       20.07       14.70      2.72 o 
  -5  -8   2        5.09        1.96      1.98 o 
  -4  -8   2      214.85      193.84      6.17 o 
  -3  -8   2       42.65       34.37      2.31 o 
  -2  -8   2       31.12       35.02      1.60 o 
  -1  -8   2      179.41      191.59      3.14 o 
   0  -8   2      248.12      263.35      3.69 o 
   1  -8   2      172.20      181.42      5.71 o 
   2  -8   2      991.16      969.55     11.37 o 
   3  -8   2       10.74        6.07      3.01 o 
   4  -8   2       41.29       37.46      3.90 o 
   5  -8   2       98.78      110.51      4.71 o 
   6  -8   2       43.38       47.27      3.55 o 
  -6  -7   2       16.88       13.42      2.30 o 
  -5  -7   2        0.01       -1.26      1.01 o 
  -4  -7   2       25.50       27.53      2.37 o 
  -3  -7   2      112.60      109.77      3.35 o 
  -2  -7   2      119.87      123.88      2.64 o 
  -1  -7   2      585.15      576.54      5.30 o 
   0  -7   2      625.60      659.91      6.09 o 
   1  -7   2      116.18      108.36      3.34 o 
   2  -7   2       58.09       53.71      2.74 o 
   3  -7   2       31.09       33.98      5.07 o 
   4  -7   2        8.49        6.51      1.57 o 
   5  -7   2        2.44       -0.54      1.44 o 
   6  -7   2        3.83        4.47      1.57 o 
  -7  -6   2       37.04       31.78      3.20 o 
  -6  -6   2       40.25       39.42      3.58 o 
  -5  -6   2        0.07       -0.43      1.13 o 
  -4  -6   2        2.79        1.80      1.40 o 
  -3  -6   2       78.88       76.53      2.87 o 
  -2  -6   2      148.16      145.43      2.72 o 
  -1  -6   2      106.38      122.38      2.30 o 
   0  -6   2       32.45       32.11      1.07 o 
   1  -6   2      394.51      417.77      5.78 o 
   2  -6   2      230.37      194.17      4.39 o 
   3  -6   2       35.79       27.33      1.99 o 
   4  -6   2      835.17      821.58     12.20 o 
   5  -6   2       58.57       57.34      3.01 o 
   6  -6   2        3.04        6.73      2.23 o 
   7  -6   2       69.66       78.70      8.51 o 
  -7  -5   2        0.18        1.66      1.49 o 
  -6  -5   2        9.91        9.42      1.91 o 
  -5  -5   2      265.39      274.64      6.46 o 
  -4  -5   2      187.87      187.18      4.67 o 
  -3  -5   2      124.06      101.91      3.57 o 
  -2  -5   2      276.37      316.87      4.17 o 
  -1  -5   2       14.93       20.50      1.04 o 
   0  -5   2       20.66       23.77      1.02 o 
   1  -5   2      446.66      455.68      5.32 o 
   2  -5   2      993.05     1015.08     11.59 o 
   3  -5   2       34.64       29.24      1.63 o 
   4  -5   2       75.97       77.32      2.82 o 
   5  -5   2       45.08       38.83      2.23 o 
   6  -5   2       56.51       60.87      3.82 o 
   7  -5   2        3.82        3.44      2.78 o 
  -7  -4   2       32.22       32.50      3.77 o 
  -6  -4   2      496.27      499.01      9.29 o 
  -5  -4   2       31.42       27.25      2.72 o 
  -4  -4   2       72.35       72.36      3.06 o 
  -3  -4   2        0.56        1.40      0.87 o 
  -2  -4   2      181.23      190.57      4.23 o 
  -1  -4   2     1122.45     1087.96      8.56 o 
   0  -4   2      125.97      127.19      1.69 o 
   1  -4   2      406.29      374.48      5.32 o 
   2  -4   2      615.17      658.24      5.72 o 
   3  -4   2      854.78      952.15      7.32 o 
   4  -4   2      296.67      293.90      3.54 o 
   5  -4   2       29.12       25.76      2.31 o 
   6  -4   2        0.17        0.08      1.40 o 
   7  -4   2       11.58       11.48      2.14 o 
  -7  -3   2        8.45        7.57      2.28 o 
  -6  -3   2        3.00        1.19      1.93 o 
  -5  -3   2      483.94      470.35     12.68 o 
  -4  -3   2       62.94       56.53      2.06 o 
  -3  -3   2      181.75      181.91      3.49 o 
  -2  -3   2      386.98      403.80      6.15 o 
  -1  -3   2     1081.81     1047.09     10.20 o 
   0  -3   2       71.55       70.63      1.38 o 
   1  -3   2     1209.75     1173.09     10.56 o 
   2  -3   2     1224.06     1294.14     11.18 o 
   3  -3   2     1534.81     1532.69     10.41 o 
   4  -3   2       95.55       96.58      1.85 o 
   5  -3   2       25.92       28.81      1.38 o 
   6  -3   2        8.76        9.04      1.50 o 
  -7  -2   2        1.57        2.47      1.85 o 
  -6  -2   2      115.74      118.55      4.35 o 
  -5  -2   2      306.84      311.07      4.69 o 
  -4  -2   2      319.68      318.27      4.26 o 
  -3  -2   2       46.04       50.66      1.50 o 
  -2  -2   2       44.06       43.56      1.69 o 
  -1  -2   2       97.43      108.35      2.41 o 
   0  -2   2      570.61      534.85      5.42 o 
   1  -2   2      375.60      400.61      3.94 o 
   2  -2   2      264.61      295.35      2.88 o 
   3  -2   2       69.01       77.94      1.67 o 
   4  -2   2        0.75        1.85      1.03 o 
   5  -2   2       87.59       97.12      4.07 o 
   6  -2   2        7.11        6.98      1.81 o 
  -7  -1   2      124.05      133.04      6.65 o 
  -6  -1   2        1.00        0.68      1.25 o 
  -5  -1   2       12.20        8.22      1.00 o 
  -4  -1   2      442.35      476.90      4.91 o 
  -3  -1   2      250.77      261.61      2.96 o 
  -2  -1   2      215.32      216.60      2.99 o 
  -1  -1   2      410.15      407.21      5.97 o 
   0  -1   2       60.01       49.15      1.78 o 
   1  -1   2        8.71       16.29      0.64 o 
   2  -1   2      157.02      175.98      2.09 o 
   3  -1   2       57.69       46.64      1.29 o 
   4  -1   2      220.68      224.00      4.99 o 
   5  -1   2        2.50        1.84      1.05 o 
   6  -1   2       23.66       23.09      3.91 o 
  -7   0   2        4.08        6.54      2.21 o 
  -6   0   2        2.57        2.31      1.16 o 
  -5   0   2      125.36      129.72      4.96 o 
  -4   0   2       14.50        7.83      0.71 o 
  -3   0   2       29.46       30.67      1.13 o 
  -2   0   2      212.58      216.45      2.48 o 
  -1   0   2       89.09       80.79      1.72 o 
   0   0   2     1891.03     1863.86     29.08 o 
   1   0   2     1149.68     1179.17      7.60 o 
   2   0   2      269.52      249.02      2.39 o 
   3   0   2       46.16       45.42      1.24 o 
   4   0   2       32.33       28.40      1.25 o 
   5   0   2        1.72        0.63      0.61 o 
   6   0   2       88.26       88.70      4.83 o 
   7   0   2        0.50        2.46      3.32 o 
  -7   1   2       15.80       16.54      2.81 o 
  -6   1   2       34.49       28.36      3.30 o 
  -5   1   2        1.58        0.51      1.37 o 
  -4   1   2       37.51       34.24      2.58 o 
  -3   1   2       14.84       12.17      0.80 o 
  -2   1   2      288.09      268.22      2.94 o 
  -1   1   2     1957.28     1861.66     16.31 o 
   0   1   2       97.78      104.58      4.12 o 
   1   1   2     3264.63     3267.13     24.95 o 
   2   1   2     1371.53     1470.59      9.10 o 
   3   1   2       51.12       58.91      1.19 o 
   4   1   2      127.97      120.61      1.87 o 
   5   1   2        4.59        4.36      1.03 o 
   6   1   2       12.01       13.95      1.99 o 
   7   1   2        9.26        4.28      1.89 o 
  -7   2   2        7.03       12.43      3.96 o 
  -6   2   2       91.51       94.26      4.99 o 
  -5   2   2      160.10      154.17      3.78 o 
  -4   2   2        0.06        0.40      0.39 o 
  -3   2   2       48.60       40.66      1.22 o 
  -2   2   2      141.41      141.43      2.34 o 
  -1   2   2      849.57      791.95      9.13 o 
   0   2   2     4710.10     4602.10     37.87 o 
   1   2   2     3742.64     3869.58     36.73 o 
   2   2   2     1167.96     1247.15      8.85 o 
   3   2   2       31.93       28.82      0.99 o 
   4   2   2       33.52       37.13      1.25 o 
   5   2   2        9.41        8.34      1.31 o 
   6   2   2        3.65       -0.52      1.43 o 
   7   2   2        0.13       -1.73      2.57 o 
  -7   3   2        9.11        8.67      1.87 o 
  -6   3   2       33.51       31.93      2.42 o 
  -5   3   2        8.77        5.80      1.30 o 
  -4   3   2       86.51       80.13      1.80 o 
  -3   3   2       18.18       24.13      1.05 o 
  -2   3   2     2073.17     2146.41     21.66 o 
  -1   3   2        1.68        2.84      0.72 o 
   0   3   2     1070.79     1105.11      8.31 o 
   1   3   2      106.04      135.90      2.48 o 
   2   3   2      509.73      543.27      6.82 o 
   3   3   2       64.73       77.65      1.56 o 
   4   3   2       61.96       68.05      2.76 o 
   5   3   2       30.63       33.06      2.32 o 
   6   3   2       11.01       12.19      1.74 o 
   7   3   2      173.43      191.15     12.77 o 
  -7   4   2        3.21        5.87      1.89 o 
  -6   4   2       29.47       29.10      3.39 o 
  -5   4   2        6.55        5.90      1.07 o 
  -4   4   2        1.26        1.76      0.71 o 
  -3   4   2     1676.23     1760.72     13.60 o 
  -2   4   2      398.85      429.81      6.03 o 
  -1   4   2       59.96       51.69      1.56 o 
   0   4   2      416.25      387.42      5.01 o 
   1   4   2     2001.82     2181.86     14.39 o 
   2   4   2        1.41        1.90      0.77 o 
   3   4   2       15.25       19.57      1.77 o 
   4   4   2       74.38       65.27      2.89 o 
   5   4   2       44.45       45.96      2.91 o 
   6   4   2        0.74        1.37      1.31 o 
   7   4   2       75.49       77.88      5.36 o 
  -7   5   2        1.56       -1.50      2.84 o 
  -6   5   2        8.21        7.97      1.98 o 
  -5   5   2        0.06        0.98      1.12 o 
  -4   5   2       82.20       68.16      2.80 o 
  -3   5   2        2.93        4.99      1.25 o 
  -2   5   2      139.59      148.96      3.46 o 
  -1   5   2      286.65      300.72      3.88 o 
   0   5   2     1068.33     1143.40      9.46 o 
   1   5   2      285.79      293.59      3.00 o 
   2   5   2        3.42       -0.20      0.84 o 
   3   5   2      266.82      252.19      6.38 o 
   4   5   2       29.28       26.99      2.46 o 
   5   5   2      135.72      129.28      4.78 o 
   6   5   2       63.99       62.89      5.32 o 
   7   5   2        2.61        3.63      1.75 o 
  -7   6   2       12.48       14.90      2.97 o 
  -6   6   2       14.90       18.64      2.12 o 
  -5   6   2        5.03        3.70      1.68 o 
  -4   6   2        2.06        0.64      1.13 o 
  -3   6   2      412.64      377.29      6.43 o 
  -2   6   2      144.98      143.28      3.21 o 
  -1   6   2       83.83       82.93      2.16 o 
   0   6   2      256.13      267.36      3.37 o 
   1   6   2       14.35       19.62      0.98 o 
   2   6   2        0.01        0.50      0.96 o 
   3   6   2      754.35      726.08     11.73 o 
   4   6   2      370.06      357.42      8.12 o 
   5   6   2        0.92        0.35      1.34 o 
   6   6   2       48.62       40.92      5.42 o 
  -6   7   2        8.39        4.66      2.01 o 
  -5   7   2       65.65       70.64      6.20 o 
  -4   7   2       37.75       27.42      2.65 o 
  -3   7   2       59.54       48.84      3.04 o 
  -2   7   2       65.86       66.55      2.43 o 
  -1   7   2       30.72       34.40      1.66 o 
   0   7   2      467.24      486.59      5.12 o 
   1   7   2      133.17      116.93      2.25 o 
   2   7   2      595.33      587.30      9.95 o 
   3   7   2      452.67      422.65      8.88 o 
   4   7   2      182.09      175.11      5.87 o 
   5   7   2       33.88       30.05      3.14 o 
   6   7   2       22.01       25.32      3.17 o 
  -6   8   2      111.96      116.18      5.57 o 
  -5   8   2        0.21        0.21      1.92 o 
  -4   8   2      124.02      129.94      7.92 o 
  -3   8   2       41.17       40.25      3.12 o 
  -2   8   2      901.96      839.55     10.51 o 
  -1   8   2      360.35      357.09      4.89 o 
   0   8   2      270.86      256.18      3.74 o 
   1   8   2       59.45       60.84      2.61 o 
   2   8   2       36.14       34.91      2.00 o 
   3   8   2       17.26       16.04      2.30 o 
   4   8   2        0.00       -0.49      1.30 o 
   5   8   2       19.03       14.65      2.81 o 
   6   8   2       15.76       21.01      3.80 o 
  -6   9   2        1.54       -0.21      1.99 o 
  -5   9   2        7.68        7.88      2.25 o 
  -4   9   2       27.92       29.35      3.25 o 
  -3   9   2      513.33      477.54     11.59 o 
  -2   9   2        5.36        7.46      1.49 o 
  -1   9   2      169.89      166.44      3.72 o 
   0   9   2       57.21       54.59      3.10 o 
   1   9   2       36.18       45.21      2.65 o 
   2   9   2        3.39        4.25      1.22 o 
   3   9   2      217.44      196.74      6.36 o 
   4   9   2       51.82       56.75      5.69 o 
   5   9   2       71.85       66.66      5.40 o 
  -5  10   2       12.13       11.71      2.92 o 
  -4  10   2        3.89        2.88      2.01 o 
  -3  10   2        2.76        5.06      1.91 o 
  -2  10   2      426.37      428.71      8.44 o 
  -1  10   2       95.04       90.59      4.62 o 
   0  10   2        6.58        5.07      2.06 o 
   1  10   2       32.95       23.50      4.77 o 
   2  10   2        0.23        4.65      2.28 o 
   3  10   2        2.37       -0.04      1.65 o 
   4  10   2       25.69       18.98      3.42 o 
   5  10   2       40.22       39.96      4.76 o 
  -5  11   2        0.03       -1.55      3.01 o 
  -4  11   2       98.17       95.60      5.46 o 
  -3  11   2        0.26       -2.37      2.30 o 
  -2  11   2       31.48       27.49      2.77 o 
  -1  11   2       53.35       56.77      3.48 o 
   0  11   2        8.63       10.75      2.55 o 
   1  11   2      208.70      214.30      7.05 o 
   2  11   2       12.71       17.16      3.69 o 
   3  11   2      104.43      107.94      5.58 o 
   4  11   2        6.32        3.02      2.37 o 
  -4  12   2       97.22       87.41     11.93 o 
  -3  12   2      140.65      134.36      7.99 o 
  -2  12   2       51.71       51.75      3.67 o 
  -1  12   2      134.91      125.56      6.61 o 
   0  12   2       42.36       42.68      4.85 o 
   1  12   2        0.03       -2.31      4.60 o 
   2  12   2        4.30        8.19      4.33 o 
   3  12   2        1.68        3.06      2.53 o 
   4  12   2        0.40        3.55      2.79 o 
  -3  13   2       92.60       90.14      5.91 o 
  -2  13   2        5.63        5.84      3.68 o 
  -1  13   2       81.40       78.16      8.91 o 
   0  13   2       16.49       18.97      3.80 o 
   1  13   2        2.25        0.90      2.84 o 
   2  13   2       11.94       10.26      6.35 o 
   3  13   2       53.70       62.55      7.18 o 
  -2  14   2       25.79       27.00      5.33 o 
  -1  14   2        0.01        4.00      4.45 o 
   0  14   2       23.62       17.77      3.87 o 
   1  14   2       16.13       19.46      3.93 o 
  -1 -15   3       82.04       93.85      6.71 o 
   0 -15   3        0.72       -0.69      3.61 o 
   1 -15   3        0.21       -1.99      7.99 o 
  -3 -14   3       23.59       27.13      7.77 o 
  -2 -14   3       94.51      100.90      7.62 o 
  -1 -14   3        0.41        1.95      2.55 o 
   0 -14   3      119.33      145.00     13.67 o 
   1 -14   3        0.11        0.01      3.15 o 
   2 -14   3        0.01        0.19      2.97 o 
   3 -14   3       14.14        9.43      3.35 o 
  -4 -13   3       37.09       35.76      4.92 o 
  -3 -13   3       16.18       14.77      4.53 o 
  -2 -13   3        2.42        7.55      5.00 o 
  -1 -13   3        0.30       -0.83      2.24 o 
   0 -13   3        3.30        5.43      2.52 o 
   1 -13   3      124.54      127.49      6.24 o 
   2 -13   3       46.23       50.25      3.77 o 
   3 -13   3       64.40       77.91     15.00 o 
   4 -13   3        3.04        8.56      4.16 o 
  -4 -12   3        6.69        7.11      2.30 o 
  -3 -12   3       14.86       14.99      3.64 o 
  -2 -12   3       88.18       88.88      6.74 o 
  -1 -12   3       97.66       89.60      5.09 o 
   0 -12   3       23.16       26.36      2.88 o 
   1 -12   3        0.39        0.09      1.49 o 
   2 -12   3       15.26       12.98      2.24 o 
   3 -12   3        0.12        1.30      2.92 o 
   4 -12   3        3.56        1.61      2.26 o 
  -5 -11   3       72.62       71.22      5.20 o 
  -4 -11   3       15.77       12.34      2.69 o 
  -3 -11   3      122.04      111.92      4.69 o 
  -2 -11   3        0.47        0.34      1.15 o 
  -1 -11   3        3.02        2.62      2.07 o 
   0 -11   3        0.04        0.54      1.67 o 
   1 -11   3       24.98       28.32      2.60 o 
   2 -11   3      152.14      139.74      4.91 o 
   3 -11   3       13.67       13.74      2.81 o 
   4 -11   3       34.23       29.49      3.55 o 
   5 -11   3       20.96       12.29      3.34 o 
  -5 -10   3        1.06        1.70      1.75 o 
  -4 -10   3       52.20       51.76      4.09 o 
  -3 -10   3        2.32        3.92      1.49 o 
  -2 -10   3        0.02        0.40      0.96 o 
  -1 -10   3      534.70      488.96      7.43 o 
   0 -10   3      132.63      115.14      3.36 o 
   1 -10   3        4.04        5.03      1.12 o 
   2 -10   3       88.74       88.12      3.90 o 
   3 -10   3        1.59        2.17      1.69 o 
   4 -10   3      101.59      111.58      6.10 o 
   5 -10   3        8.76        5.38      2.54 o 
  -6  -9   3        1.95        2.86      1.94 o 
  -5  -9   3       19.24       12.05      2.64 o 
  -4  -9   3       24.14       22.41      2.73 o 
  -3  -9   3      114.43      100.37      3.63 o 
  -2  -9   3       43.85       34.99      1.94 o 
  -1  -9   3      198.90      186.06      5.17 o 
   0  -9   3        0.55        0.76      1.01 o 
   1  -9   3        6.37        9.98      1.55 o 
   2  -9   3      129.17      132.33      3.95 o 
   3  -9   3       14.14       11.24      2.14 o 
   4  -9   3        5.56        5.54      1.69 o 
   5  -9   3       27.83       21.33      2.87 o 
   6  -9   3        8.92        6.94      2.29 o 
  -6  -8   3       75.62       77.06      7.00 o 
  -5  -8   3        8.81        8.78      2.09 o 
  -4  -8   3       28.21       27.79      2.62 o 
  -3  -8   3      264.79      251.74      5.38 o 
  -2  -8   3       75.10       68.92      2.18 o 
  -1  -8   3       34.94       34.20      1.44 o 
   0  -8   3        0.73        1.42      0.65 o 
   1  -8   3        6.37        8.29      1.37 o 
   2  -8   3        0.05        2.39      1.06 o 
   3  -8   3      115.39      102.19      4.23 o 
   4  -8   3      305.01      275.05      7.15 o 
   5  -8   3       24.41       21.54      2.55 o 
   6  -8   3        0.53        1.01      2.04 o 
  -6  -7   3        5.70        5.15      1.89 o 
  -5  -7   3       18.89       18.47      2.57 o 
  -4  -7   3      597.28      581.22      9.76 o 
  -3  -7   3      356.37      345.75      5.59 o 
  -2  -7   3       21.80       19.94      1.34 o 
  -1  -7   3       62.99       58.58      1.67 o 
   0  -7   3       12.42       16.80      0.93 o 
   1  -7   3      508.07      507.68      7.02 o 
   2  -7   3      311.28      305.12      5.28 o 
   3  -7   3      646.33      601.33      9.37 o 
   4  -7   3        4.41        6.68      1.67 o 
   5  -7   3      122.32      112.09      5.25 o 
   6  -7   3        2.07        0.96      1.39 o 
  -7  -6   3       16.53       13.02      2.79 o 
  -6  -6   3        0.16        1.45      1.57 o 
  -5  -6   3       35.76       33.53      2.63 o 
  -4  -6   3      915.89      882.16     12.14 o 
  -3  -6   3      133.23      141.19      3.78 o 
  -2  -6   3      121.21      123.03      2.76 o 
  -1  -6   3      197.44      197.38      2.82 o 
   0  -6   3     1084.25     1166.77      7.94 o 
   1  -6   3        0.01        0.48      0.62 o 
   2  -6   3      450.38      402.55      6.69 o 
   3  -6   3      133.47      152.23      4.12 o 
   4  -6   3       85.29       83.47      3.52 o 
   5  -6   3      125.77      130.00      5.32 o 
   6  -6   3       69.52       75.61      4.60 o 
   7  -6   3       11.78       11.47      3.14 o 
  -7  -5   3        2.20        2.36      1.50 o 
  -6  -5   3      126.18      126.46      4.83 o 
  -5  -5   3       11.73       10.64      1.62 o 
  -4  -5   3        1.00        2.35      1.17 o 
  -3  -5   3       27.36       27.70      2.15 o 
  -2  -5   3       21.73       22.77      1.95 o 
  -1  -5   3     1919.37     2020.22     13.99 o 
   0  -5   3     1314.37     1365.28      9.57 o 
   1  -5   3       37.44       42.34      1.78 o 
   2  -5   3        3.54        7.23      1.45 o 
   3  -5   3       32.55       32.94      2.46 o 
   4  -5   3      266.51      272.17      5.37 o 
   5  -5   3       14.54       12.36      1.56 o 
   6  -5   3       33.72       30.99      3.00 o 
   7  -5   3       16.16       14.37      2.91 o 
  -7  -4   3       10.78        5.33      2.36 o 
  -6  -4   3      114.15      110.01      4.22 o 
  -5  -4   3        0.48        3.04      1.25 o 
  -4  -4   3       21.68       23.32      2.03 o 
  -3  -4   3       46.72       47.86      2.37 o 
  -2  -4   3     1407.03     1494.60     17.02 o 
  -1  -4   3        0.14        1.06      0.46 o 
   0  -4   3       79.59       90.82      1.57 o 
   1  -4   3       23.90       28.11      2.25 o 
   2  -4   3        5.28        5.78      0.74 o 
   3  -4   3      290.08      291.59      3.32 o 
   4  -4   3      450.27      466.94      6.03 o 
   5  -4   3       64.55       67.10      3.97 o 
   6  -4   3        0.06        2.72      1.46 o 
   7  -4   3        5.98        4.88      2.17 o 
  -7  -3   3       77.27       78.71      4.86 o 
  -6  -3   3       22.28       17.89      1.97 o 
  -5  -3   3      203.65      211.76      4.78 o 
  -4  -3   3       50.66       51.71      2.31 o 
  -3  -3   3      466.48      503.90      6.65 o 
  -2  -3   3      186.22      180.78      3.92 o 
  -1  -3   3     2535.29     2530.44     22.20 o 
   0  -3   3     1589.86     1581.52     11.40 o 
   1  -3   3       12.13       12.46      0.94 o 
   2  -3   3       99.12      112.90      2.06 o 
   3  -3   3      704.34      755.11      6.05 o 
   4  -3   3      151.78      154.23      2.33 o 
   5  -3   3       66.58       78.20      2.88 o 
   6  -3   3       42.83       45.41      2.81 o 
  -7  -2   3      170.18      192.42      8.02 o 
  -6  -2   3      162.94      161.67      5.70 o 
  -5  -2   3      230.49      227.26      4.05 o 
  -4  -2   3       67.12       71.45      1.90 o 
  -3  -2   3      564.81      586.53      8.37 o 
  -2  -2   3      513.22      555.49      7.49 o 
  -1  -2   3     1137.20     1062.89     11.76 o 
   0  -2   3     1839.03     1805.76     16.06 o 
   1  -2   3       23.01       31.14      1.47 o 
   2  -2   3      219.53      243.60      3.03 o 
   3  -2   3      614.37      660.98      5.52 o 
   4  -2   3      495.23      488.12      4.52 o 
   5  -2   3      289.11      306.63      4.23 o 
  -7  -1   3       10.29       12.48      2.29 o 
  -6  -1   3      118.43      124.22      4.74 o 
  -5  -1   3        2.35        2.22      0.64 o 
  -4  -1   3      587.16      602.78      7.75 o 
  -3  -1   3        6.88        5.54      0.69 o 
  -2  -1   3      627.96      642.78      7.57 o 
  -1  -1   3        4.41        6.87      0.82 o 
   0  -1   3     5421.31     5307.54     56.01 o 
   1  -1   3      569.64      547.60      4.79 o 
   2  -1   3     3101.54     3218.01     23.12 o 
   3  -1   3       27.28       24.25      1.06 o 
   4  -1   3        4.08        4.19      0.50 o 
   5  -1   3       10.61       16.45      1.63 o 
   6  -1   3        4.56        5.51      2.03 o 
   7  -1   3        0.45        1.46      1.64 o 
  -7   0   3        2.28        0.78      2.35 o 
  -6   0   3        4.84        4.23      1.47 o 
  -5   0   3      175.67      177.77      3.61 o 
  -4   0   3      159.43      170.76      2.49 o 
  -3   0   3       37.36       43.64      1.09 o 
  -2   0   3      100.95      101.27      1.64 o 
  -1   0   3    10164.01     9892.62     74.50 o 
   0   0   3     3597.40     3625.02     38.32 o 
   1   0   3       14.89       12.64      0.61 o 
   2   0   3        2.78        2.80      0.84 o 
   3   0   3       26.34       33.91      1.14 o 
   4   0   3        1.08        0.61      0.40 o 
   5   0   3       24.66       28.68      2.60 o 
   6   0   3        3.59        1.41      2.12 o 
   7   0   3      179.24      203.74      6.32 o 
  -7   1   3       26.96       30.33      2.92 o 
  -6   1   3        2.81        4.48      1.53 o 
  -5   1   3       76.41       82.40      2.53 o 
  -4   1   3       10.62       12.75      0.80 o 
  -3   1   3      166.26      184.68      2.55 o 
  -2   1   3      227.69      227.14      3.01 o 
  -1   1   3     1024.95      979.40      9.82 o 
   0   1   3      202.03      208.57      2.71 o 
   1   1   3     2112.63     2131.77     17.01 o 
   2   1   3      121.40      128.97      1.66 o 
   3   1   3      294.07      324.62      3.19 o 
   4   1   3       57.36       42.73      1.24 o 
   5   1   3        4.79        3.26      0.78 o 
   6   1   3      111.64      117.10      4.76 o 
   7   1   3        0.01        0.28      1.66 o 
  -7   2   3       11.07        7.68      2.06 o 
  -6   2   3      184.92      199.26      6.32 o 
  -5   2   3       42.62       38.94      2.24 o 
  -4   2   3       11.73       11.35      0.83 o 
  -3   2   3        6.25        5.06      0.62 o 
  -2   2   3      216.56      206.82      2.83 o 
  -1   2   3        1.53        3.72      0.69 o 
   0   2   3      276.25      289.72      3.23 o 
   1   2   3       14.88       12.22      1.30 o 
   2   2   3      334.67      371.23      4.63 o 
   3   2   3      291.16      313.50      3.49 o 
   4   2   3      406.75      402.85      6.02 o 
   5   2   3      231.96      218.68      6.63 o 
   6   2   3       54.97       56.18      3.87 o 
   7   2   3      115.93      112.19      5.54 o 
  -7   3   3        8.25        8.28      2.06 o 
  -6   3   3      170.59      167.79      5.24 o 
  -5   3   3      219.46      217.59      4.27 o 
  -4   3   3       54.26       62.87      2.06 o 
  -3   3   3        8.32        6.92      0.74 o 
  -2   3   3        2.51        2.63      0.73 o 
  -1   3   3     1179.11     1130.10     11.18 o 
   0   3   3      174.35      175.10      2.56 o 
   1   3   3     3234.60     3325.08     28.72 o 
   2   3   3      213.63      209.54      5.16 o 
   3   3   3       35.75       42.61      1.75 o 
   4   3   3      260.10      224.64      5.01 o 
   5   3   3       40.85       33.68      2.83 o 
   6   3   3       50.98       49.41      2.92 o 
   7   3   3        9.47        9.09      4.06 o 
  -7   4   3        5.82        2.62      1.87 o 
  -6   4   3       36.58       37.97      3.03 o 
  -5   4   3        0.11        0.89      0.93 o 
  -4   4   3       38.70       43.17      2.24 o 
  -3   4   3       66.17       61.16      2.14 o 
  -2   4   3       74.77       82.13      2.57 o 
  -1   4   3       51.87       55.36      1.71 o 
   0   4   3        0.62        0.56      0.50 o 
   1   4   3     1013.61     1027.50      8.87 o 
   2   4   3      515.35      533.06      7.78 o 
   3   4   3       98.44       99.94      3.25 o 
   4   4   3        3.70        1.64      1.12 o 
   5   4   3       24.62       20.56      2.29 o 
   6   4   3      102.81      108.35      4.46 o 
   7   4   3       16.31       13.85      2.11 o 
  -7   5   3        9.83       11.53      2.55 o 
  -6   5   3        0.01        0.58      1.04 o 
  -5   5   3        7.28        0.82      1.24 o 
  -4   5   3       20.59       15.45      1.73 o 
  -3   5   3      207.64      187.23      4.31 o 
  -2   5   3      210.24      186.30      4.06 o 
  -1   5   3      496.04      502.98      5.60 o 
   0   5   3      232.63      217.21      3.06 o 
   1   5   3       64.42       58.27      1.41 o 
   2   5   3      125.52      126.39      3.24 o 
   3   5   3      235.60      239.72      5.94 o 
   4   5   3       53.48       51.28      3.67 o 
   5   5   3        8.93        5.68      1.97 o 
   6   5   3        2.64        4.77      1.64 o 
  -7   6   3       82.41       88.47      5.69 o 
  -6   6   3        2.70        2.87      1.71 o 
  -5   6   3      148.53      148.19      4.98 o 
  -4   6   3      274.65      254.02      7.18 o 
  -3   6   3       17.82       18.59      1.82 o 
  -2   6   3        0.67        0.90      0.88 o 
  -1   6   3      255.50      253.16      3.71 o 
   0   6   3        2.34        0.62      0.59 o 
   1   6   3       22.22       25.23      1.07 o 
   2   6   3       26.90       28.86      1.97 o 
   3   6   3      815.48      761.01     18.73 o 
   4   6   3        1.19        0.19      1.29 o 
   5   6   3       20.14       15.06      2.34 o 
   6   6   3        3.07        3.63      1.97 o 
  -6   7   3       34.99       39.53      4.46 o 
  -5   7   3        7.03        3.74      2.35 o 
  -4   7   3      168.09      155.91      5.31 o 
  -3   7   3       79.00       82.29      3.80 o 
  -2   7   3       45.66       48.03      2.27 o 
  -1   7   3      151.89      152.62      3.22 o 
   0   7   3      509.27      504.43      5.98 o 
   1   7   3        1.06       -0.08      0.68 o 
   2   7   3      343.61      330.25      7.36 o 
   3   7   3       13.54       10.98      2.60 o 
   4   7   3       13.23        9.04      3.12 o 
   5   7   3       38.73       44.90      4.18 o 
   6   7   3       24.03       20.97      3.32 o 
  -6   8   3      114.15      124.11      7.67 o 
  -5   8   3       21.22       21.39      2.76 o 
  -4   8   3       35.99       38.22      3.33 o 
  -3   8   3      250.23      247.12      6.83 o 
  -2   8   3      411.85      401.92      7.40 o 
  -1   8   3      165.19      160.89      4.58 o 
   0   8   3      112.55      105.58      2.60 o 
   1   8   3       28.57       27.82      2.17 o 
   2   8   3        7.08        5.97      1.76 o 
   3   8   3        0.07        2.45      1.46 o 
   4   8   3       11.48        9.33      2.39 o 
   5   8   3       23.80       29.00      3.75 o 
   6   8   3        9.54        7.06      2.87 o 
  -6   9   3        9.66        8.68      2.74 o 
  -5   9   3       22.79       25.95      3.53 o 
  -4   9   3      146.24      139.68      5.71 o 
  -3   9   3        3.37        2.36      1.94 o 
  -2   9   3        0.09       -1.92      1.26 o 
  -1   9   3      471.89      475.53      6.65 o 
   0   9   3      141.03      139.33      4.24 o 
   1   9   3        2.71        3.51      1.21 o 
   2   9   3       84.56       94.83      4.09 o 
   3   9   3       58.65       54.78      3.91 o 
   4   9   3       69.93       63.34      5.15 o 
   5   9   3       80.82       71.79      5.59 o 
  -5  10   3        7.96        7.67      2.89 o 
  -4  10   3       18.47       25.60      3.72 o 
  -3  10   3        0.41        1.87      1.85 o 
  -2  10   3      166.63      175.89      5.86 o 
  -1  10   3      191.32      178.00      4.88 o 
   0  10   3       34.46       36.56      2.96 o 
   1  10   3      225.66      221.58      6.96 o 
   2  10   3       48.60       56.81      4.21 o 
   3  10   3       22.64       22.61      3.91 o 
   4  10   3        0.02        1.00      2.13 o 
   5  10   3        4.74        3.79      2.36 o 
  -5  11   3        5.41        9.82      5.94 o 
  -4  11   3        1.29        1.89      2.26 o 
  -3  11   3       83.61       76.28      5.24 o 
  -2  11   3      142.12      146.92      5.53 o 
  -1  11   3       11.71       10.78      2.03 o 
   0  11   3      118.15      113.09      6.25 o 
   1  11   3        1.83        2.24      1.71 o 
   2  11   3        7.11        7.11      3.78 o 
   3  11   3      165.08      181.19      8.37 o 
   4  11   3       72.74       73.82      9.17 o 
  -4  12   3      207.97      218.19      9.44 o 
  -3  12   3       39.13       35.40      4.04 o 
  -2  12   3      122.13      141.61      5.46 o 
  -1  12   3       84.87      100.09      7.10 o 
   0  12   3       24.38       22.28      3.69 o 
   1  12   3        2.42        3.94      2.70 o 
   2  12   3       88.89       97.88      7.82 o 
   3  12   3       14.43       17.36      4.37 o 
  -3  13   3       24.52       26.82      5.82 o 
  -2  13   3       44.94       39.35      6.21 o 
  -1  13   3       23.60       34.93      5.17 o 
   0  13   3       41.81       42.47      4.72 o 
   1  13   3        0.06       -4.10      2.88 o 
   2  13   3       58.23       60.13      9.14 o 
  -2  14   3       28.65       21.92      6.36 o 
  -1  14   3      102.60       79.10      9.09 o 
   0  14   3      103.23      106.97     17.49 o 
   1  14   3        0.32        4.75      4.91 o 
  -1 -15   4      262.03      304.14      9.79 o 
   0 -15   4       34.75       29.22      5.42 o 
   1 -15   4      113.94      116.94      8.91 o 
  -3 -14   4       87.75       73.83     10.05 o 
  -2 -14   4        0.89       -9.40      4.70 o 
  -1 -14   4       80.65       94.58      5.70 o 
   0 -14   4      102.65      111.45      7.11 o 
   1 -14   4       41.73       44.73      7.62 o 
   2 -14   4       36.01       41.38      7.15 o 
   3 -14   4       33.35       40.36      8.11 o 
  -4 -13   4       54.96       52.41     11.84 o 
  -3 -13   4      343.66      347.03     17.52 o 
  -2 -13   4       45.58       42.87      5.82 o 
  -1 -13   4        7.64       10.00      2.80 o 
   0 -13   4       49.60       52.38      4.27 o 
   1 -13   4       30.05       35.16      3.71 o 
   2 -13   4       45.74       43.42      3.69 o 
   3 -13   4        8.82        8.23      3.12 o 
   4 -13   4        3.82        4.87      2.87 o 
  -4 -12   4      438.02      468.95     11.70 o 
  -3 -12   4        0.32        2.14      2.24 o 
  -2 -12   4        9.22       13.76      2.58 o 
  -1 -12   4       20.90       24.46      3.46 o 
   0 -12   4       13.72       13.77      2.43 o 
   1 -12   4       19.91       25.38      2.76 o 
   2 -12   4       87.40       92.70      4.48 o 
   3 -12   4       13.13        8.08      2.60 o 
   4 -12   4       20.07       23.14      5.37 o 
  -5 -11   4      146.10      138.04      6.56 o 
  -4 -11   4       30.18       32.06      3.09 o 
  -3 -11   4       81.85       92.54      4.05 o 
  -2 -11   4        7.25        7.65      1.74 o 
  -1 -11   4       11.90       13.37      2.65 o 
   0 -11   4       35.18       25.15      2.47 o 
   1 -11   4       17.12       22.76      2.36 o 
   2 -11   4        0.02        1.72      1.48 o 
   3 -11   4       28.53       29.05      3.39 o 
   4 -11   4       12.20       12.87      2.98 o 
   5 -11   4        4.15        3.99      2.74 o 
  -5 -10   4       27.43       26.94      3.51 o 
  -4 -10   4       51.20       51.27      4.07 o 
  -3 -10   4       56.40       57.48      3.19 o 
  -2 -10   4       54.09       56.88      2.52 o 
  -1 -10   4       37.73       34.69      3.51 o 
   0 -10   4       56.60       51.60      2.26 o 
   1 -10   4        5.20        2.25      1.07 o 
   2 -10   4       93.98       81.17      3.76 o 
   3 -10   4        3.60        6.27      2.03 o 
   4 -10   4       34.76       38.22      3.60 o 
   5 -10   4        0.73        1.53      2.10 o 
  -6  -9   4       15.04       19.25      4.75 o 
  -5  -9   4       41.00       38.90      3.71 o 
  -4  -9   4        1.84        2.63      1.53 o 
  -3  -9   4       12.16       10.90      1.69 o 
  -2  -9   4       55.72       47.34      2.19 o 
  -1  -9   4      107.77       95.65      2.69 o 
   0  -9   4       13.85       14.75      1.54 o 
   1  -9   4     1161.97     1127.99     11.44 o 
   2  -9   4      616.72      560.08      9.19 o 
   3  -9   4       62.46       65.58      3.94 o 
   4  -9   4       39.36       38.38      3.32 o 
   5  -9   4       15.36       11.01      2.19 o 
   6  -9   4        0.02        0.29      1.89 o 
  -6  -8   4        3.42        4.06      1.73 o 
  -5  -8   4        4.79        4.70      1.86 o 
  -4  -8   4       17.22       16.49      2.30 o 
  -3  -8   4      362.41      328.92      6.23 o 
  -2  -8   4        3.52        7.50      1.01 o 
  -1  -8   4      911.18      928.60      8.14 o 
   0  -8   4       25.94       24.40      1.23 o 
   1  -8   4       37.03       28.20      1.84 o 
   2  -8   4        0.83        1.02      0.95 o 
   3  -8   4       11.59        9.63      2.61 o 
   4  -8   4        0.06       -0.62      1.25 o 
   5  -8   4       74.85       75.28      4.06 o 
   6  -8   4        1.27        1.77      1.72 o 
  -6  -7   4        6.86       10.00      2.19 o 
  -5  -7   4       13.66       13.39      2.23 o 
  -4  -7   4      507.23      474.02      8.75 o 
  -3  -7   4      405.82      404.06      6.45 o 
  -2  -7   4      239.13      247.34      3.74 o 
  -1  -7   4       23.79       24.85      1.28 o 
   0  -7   4      710.51      727.14      5.90 o 
   1  -7   4      158.43      163.59      5.02 o 
   2  -7   4      101.34      104.25      3.60 o 
   3  -7   4      247.87      244.43      5.66 o 
   4  -7   4       11.78        6.18      1.68 o 
   5  -7   4        6.66        9.19      1.89 o 
   6  -7   4      169.01      183.82      5.91 o 
  -7  -6   4        4.78        4.82      1.98 o 
  -6  -6   4        4.65        3.78      1.99 o 
  -5  -6   4       73.25       73.14      3.56 o 
  -4  -6   4       17.16       16.70      2.16 o 
  -3  -6   4      129.01      134.00      4.86 o 
  -2  -6   4       71.94       70.29      1.84 o 
  -1  -6   4      619.56      629.03      5.78 o 
   0  -6   4        6.85        7.91      0.75 o 
   1  -6   4      214.08      217.99      3.22 o 
   2  -6   4        1.53        1.62      1.32 o 
   3  -6   4       25.09       21.71      1.92 o 
   4  -6   4      673.92      671.92     10.85 o 
   5  -6   4       47.06       50.10      3.30 o 
   6  -6   4      127.10      136.27      7.28 o 
  -7  -5   4        0.70        1.57      1.54 o 
  -6  -5   4      138.21      143.25      5.15 o 
  -5  -5   4       33.60       33.16      3.03 o 
  -4  -5   4        2.59        0.03      1.32 o 
  -3  -5   4       71.13       55.27      3.39 o 
  -2  -5   4      188.19      178.96      3.90 o 
  -1  -5   4      598.70      638.37      5.87 o 
   0  -5   4      310.76      326.38      3.54 o 
   1  -5   4       56.77       60.93      1.90 o 
   2  -5   4      417.25      447.03      6.85 o 
   3  -5   4      712.63      688.64      9.36 o 
   4  -5   4      822.42      801.57     10.71 o 
   5  -5   4       16.57       19.84      2.98 o 
   6  -5   4        3.89        4.86      1.93 o 
   7  -5   4        2.83        0.45      2.19 o 
  -7  -4   4        4.81        3.62      1.81 o 
  -6  -4   4        4.32        2.37      1.70 o 
  -5  -4   4       81.57       83.62      3.53 o 
  -4  -4   4      214.52      213.83      5.96 o 
  -3  -4   4      120.83      130.51      3.87 o 
  -2  -4   4       26.91       32.90      1.99 o 
  -1  -4   4       67.82       70.65      1.67 o 
   0  -4   4      154.30      146.76      2.19 o 
   1  -4   4     1236.69     1328.91     11.26 o 
   2  -4   4      272.24      289.07      3.96 o 
   3  -4   4      986.33      972.63      9.20 o 
   4  -4   4       32.47       36.77      2.43 o 
   5  -4   4        7.56        8.99      1.30 o 
   6  -4   4        1.02       -0.59      2.17 o 
   7  -4   4        0.65       -1.41      1.84 o 
  -7  -3   4        8.58        6.63      2.30 o 
  -6  -3   4       30.03       28.67      2.31 o 
  -5  -3   4        0.00       -0.18      0.86 o 
  -4  -3   4       18.06       16.28      1.73 o 
  -3  -3   4       19.10       14.08      1.26 o 
  -2  -3   4      526.65      562.76      8.16 o 
  -1  -3   4     1047.12     1136.47     10.27 o 
   0  -3   4       54.17       55.85      1.32 o 
   1  -3   4      508.23      527.32      5.43 o 
   2  -3   4       12.57       21.95      0.99 o 
   3  -3   4       12.76       14.38      1.04 o 
   4  -3   4        7.45        9.05      1.15 o 
   5  -3   4      193.88      189.87      5.46 o 
   6  -3   4       28.81       25.92      2.67 o 
   7  -3   4        3.35        9.91      2.34 o 
  -7  -2   4       10.57       15.82      2.68 o 
  -6  -2   4       76.45       78.83      3.18 o 
  -5  -2   4        7.20        2.13      0.99 o 
  -4  -2   4        6.96        6.26      0.96 o 
  -3  -2   4      109.47      135.12      3.01 o 
  -2  -2   4      174.66      181.10      3.87 o 
  -1  -2   4      209.69      211.91      3.31 o 
   0  -2   4      135.28      130.86      2.27 o 
   1  -2   4     1526.41     1487.43     25.03 o 
   2  -2   4        9.71       12.69      0.79 o 
   3  -2   4      204.75      205.47      2.74 o 
   4  -2   4      873.99      850.38      7.18 o 
   5  -2   4        0.17        0.92      0.88 o 
   6  -2   4        0.03       -1.02      1.42 o 
   7  -2   4        0.66        1.69      1.92 o 
  -7  -1   4       70.77       78.76      4.55 o 
  -6  -1   4       88.80       88.82      6.08 o 
  -5  -1   4      117.32      106.50      2.72 o 
  -4  -1   4     1093.26     1106.42     11.32 o 
  -3  -1   4        1.08        0.27      0.46 o 
  -2  -1   4      143.75      144.82      3.27 o 
  -1  -1   4     1474.66     1485.74     18.10 o 
   0  -1   4      597.71      573.24      6.12 o 
   1  -1   4       48.77       41.57      1.21 o 
   2  -1   4      205.32      214.45      2.71 o 
   3  -1   4      234.92      211.00      2.66 o 
   4  -1   4      179.04      181.63      3.49 o 
   5  -1   4       37.23       33.15      2.15 o 
   6  -1   4       35.69       34.23      3.40 o 
   7  -1   4       14.07       12.39      2.64 o 
  -7   0   4        1.79        3.66      1.77 o 
  -6   0   4        0.06        0.36      1.53 o 
  -5   0   4      429.99      444.26      5.90 o 
  -4   0   4       35.48       37.31      1.32 o 
  -3   0   4        0.59        0.71      0.39 o 
  -2   0   4      597.67      575.10      5.74 o 
  -1   0   4     2470.59     2440.02     19.93 o 
   0   0   4     2042.23     2078.16     15.16 o 
   1   0   4        1.04        0.42      0.55 o 
   2   0   4      214.60      231.86      2.63 o 
   3   0   4       62.27       66.53      1.36 o 
   4   0   4      108.84      114.29      2.09 o 
   5   0   4       12.95       13.13      1.09 o 
   6   0   4       30.16       28.73      2.72 o 
   7   0   4       17.17       14.91      2.66 o 
  -7   1   4        0.83        1.04      1.52 o 
  -6   1   4        0.12       -1.07      1.18 o 
  -5   1   4       34.47       38.23      1.64 o 
  -4   1   4      160.56      164.82      3.60 o 
  -3   1   4       80.91       81.28      1.90 o 
  -2   1   4       45.84       43.58      1.75 o 
  -1   1   4     1848.89     1847.07     15.83 o 
   0   1   4      894.48      924.53      7.22 o 
   1   1   4       88.04       79.07      1.95 o 
   2   1   4       10.96       10.11      0.62 o 
   3   1   4       49.39       57.88      1.33 o 
   4   1   4        0.02        0.43      0.56 o 
   5   1   4        1.73        2.18      1.01 o 
   6   1   4       59.90       71.26      4.10 o 
   7   1   4       11.56        7.84      2.45 o 
  -7   2   4        4.21        4.69      2.33 o 
  -6   2   4        6.79        2.43      1.54 o 
  -5   2   4      136.66      131.18      2.87 o 
  -4   2   4       28.00       28.22      1.31 o 
  -3   2   4        9.19       12.88      0.86 o 
  -2   2   4       12.73       12.63      0.78 o 
  -1   2   4      820.80      850.55      8.84 o 
   0   2   4     1815.13     1855.54     14.19 o 
   1   2   4      171.60      179.75      3.13 o 
   2   2   4     1370.48     1393.82     13.22 o 
   3   2   4      170.20      166.28      2.61 o 
   4   2   4       24.04       18.07      1.68 o 
   5   2   4      126.97      100.22      3.69 o 
   6   2   4        8.64        8.44      2.14 o 
   7   2   4      110.18      118.28      6.57 o 
  -7   3   4       32.74       25.66      4.79 o 
  -6   3   4        0.06        0.58      1.23 o 
  -5   3   4      373.82      361.42      5.56 o 
  -4   3   4       43.15       42.13      2.17 o 
  -3   3   4       18.76       18.06      1.25 o 
  -2   3   4       17.25       20.70      1.48 o 
  -1   3   4        9.69        8.96      0.79 o 
   0   3   4        1.28       -0.12      0.40 o 
   1   3   4      238.53      248.14      3.07 o 
   2   3   4      540.11      574.66      8.93 o 
   3   3   4       26.77       21.08      2.34 o 
   4   3   4      369.34      334.49      6.94 o 
   5   3   4        0.02       -0.34      1.12 o 
   6   3   4       33.69       31.04      2.64 o 
   7   3   4       93.84       83.19      6.07 o 
  -7   4   4       39.83       48.35      4.06 o 
  -6   4   4       36.51       35.22      2.95 o 
  -5   4   4       45.40       43.06      2.33 o 
  -4   4   4        0.62       -1.09      0.89 o 
  -3   4   4      365.17      367.31      5.48 o 
  -2   4   4      367.31      353.34      6.58 o 
  -1   4   4      189.98      196.43      3.10 o 
   0   4   4      113.10      111.95      2.23 o 
   1   4   4      132.58      137.07      2.22 o 
   2   4   4       68.02       75.13      5.17 o 
   3   4   4      219.72      210.60      5.55 o 
   4   4   4       74.83       80.62      4.03 o 
   5   4   4      121.03      126.81      4.70 o 
   6   4   4       90.82      100.52      4.87 o 
   7   4   4       38.50       45.14      4.09 o 
  -7   5   4      119.78      127.11      6.20 o 
  -6   5   4       85.67       87.12      3.62 o 
  -5   5   4       53.82       53.92      3.01 o 
  -4   5   4       19.91       22.15      2.00 o 
  -3   5   4      161.98      165.54      6.15 o 
  -2   5   4      303.04      318.06      5.02 o 
  -1   5   4      681.82      707.16      7.29 o 
   0   5   4     1923.25     1926.43     13.97 o 
   1   5   4      118.41      122.64      2.31 o 
   2   5   4      462.54      479.88      8.33 o 
   3   5   4       32.67       28.77      2.55 o 
   4   5   4      138.95      146.38      5.60 o 
   5   5   4       38.62       36.04      3.37 o 
   6   5   4       60.60       52.96      5.43 o 
  -7   6   4        0.35        1.51      2.48 o 
  -6   6   4       32.81       39.06      3.04 o 
  -5   6   4        2.37        2.98      1.56 o 
  -4   6   4        1.12        3.08      1.37 o 
  -3   6   4      109.94      107.56      3.66 o 
  -2   6   4      332.46      356.28      5.65 o 
  -1   6   4      374.59      367.02      5.01 o 
   0   6   4       75.94       76.13      2.05 o 
   1   6   4       14.22       19.09      1.49 o 
   2   6   4      401.12      414.58      8.14 o 
   3   6   4       31.11       32.74      3.17 o 
   4   6   4        6.23        5.36      2.57 o 
   5   6   4      133.90      137.01      6.14 o 
   6   6   4       14.52       12.11      2.64 o 
  -6   7   4       14.69       10.67      2.24 o 
  -5   7   4      121.97      105.47      5.84 o 
  -4   7   4       17.01       15.96      4.14 o 
  -3   7   4        9.02       11.35      1.94 o 
  -2   7   4        0.77       -0.68      1.02 o 
  -1   7   4        2.59        4.78      1.10 o 
   0   7   4      172.23      176.16      3.23 o 
   1   7   4        1.11        0.82      0.97 o 
   2   7   4      779.56      750.03     12.18 o 
   3   7   4       36.31       38.00      3.64 o 
   4   7   4       23.91       22.10      3.21 o 
   5   7   4        6.01        5.79      3.59 o 
   6   7   4        9.74       12.00      4.30 o 
  -6   8   4        0.00        1.50      2.07 o 
  -5   8   4        0.01        3.02      2.13 o 
  -4   8   4      146.43      132.93      5.37 o 
  -3   8   4       52.23       49.17      3.50 o 
  -2   8   4      211.87      194.38      4.53 o 
  -1   8   4      219.05      212.76      4.76 o 
   0   8   4       14.51       15.87      1.38 o 
   1   8   4      137.46      125.97      4.72 o 
   2   8   4       13.41        9.05      2.00 o 
   3   8   4       57.24       47.76      3.55 o 
   4   8   4        0.99        2.30      1.84 o 
   5   8   4       27.62       24.49      4.30 o 
  -6   9   4        0.18       -0.54      2.16 o 
  -5   9   4        1.94        0.54      2.03 o 
  -4   9   4       28.54       23.91      3.05 o 
  -3   9   4      720.92      699.45     13.50 o 
  -2   9   4       98.44       97.88      4.06 o 
  -1   9   4        3.00        5.56      1.09 o 
   0   9   4       33.17       25.10      2.83 o 
   1   9   4       37.55       31.77      3.02 o 
   2   9   4       68.09       61.45      4.34 o 
   3   9   4        9.99       12.39      2.45 o 
   4   9   4        6.33        4.55      2.31 o 
   5   9   4       42.43       43.87      4.87 o 
  -5  10   4       49.12       72.07     12.08 o 
  -4  10   4       46.17       50.37      4.83 o 
  -3  10   4        6.20        5.79      2.18 o 
  -2  10   4        7.45       10.20      2.19 o 
  -1  10   4       59.69       56.73      2.81 o 
   0  10   4        0.47       -0.41      1.47 o 
   1  10   4       87.10       85.92      4.65 o 
   2  10   4        7.66        5.86      2.54 o 
   3  10   4       19.33       17.49      2.89 o 
   4  10   4        3.65        5.08      2.46 o 
  -5  11   4        0.70        0.14      2.25 o 
  -4  11   4       10.34       13.39      3.44 o 
  -3  11   4       43.97       46.51      8.64 o 
  -2  11   4        7.03        4.75      2.67 o 
  -1  11   4        1.49       -1.15      1.93 o 
   0  11   4       83.64       82.54      8.37 o 
   1  11   4       30.45       30.57      3.41 o 
   2  11   4       19.86       17.27      3.47 o 
   3  11   4        0.80       -0.18      2.00 o 
   4  11   4       23.66       16.78      3.78 o 
  -4  12   4        0.01       -0.24      2.39 o 
  -3  12   4        0.75        2.10      1.95 o 
  -2  12   4       64.08       76.16      8.73 o 
  -1  12   4        2.80        5.24      7.74 o 
   0  12   4        1.41        2.46      2.75 o 
   1  12   4       11.12        8.02      3.17 o 
   2  12   4      122.42      119.37      8.53 o 
   3  12   4        1.55        1.85      2.58 o 
  -3  13   4       22.64       24.90      6.69 o 
  -2  13   4       35.40       41.41      7.48 o 
  -1  13   4        5.84        2.94      4.14 o 
   0  13   4       57.04       58.78      5.32 o 
   1  13   4       45.61       44.05      4.85 o 
   2  13   4        1.99        0.93      5.61 o 
  -1  14   4       61.28       62.78      8.47 o 
   0  14   4       29.50       28.57      4.44 o 
  -1 -15   5       41.90       41.14      4.60 o 
   0 -15   5       18.15       31.02     12.95 o 
   1 -15   5       26.47       27.94      6.51 o 
  -3 -14   5        3.57        6.94      5.75 o 
  -2 -14   5      219.33      251.78     18.49 o 
  -1 -14   5        1.12        1.08      2.61 o 
   0 -14   5       47.24       56.04      5.53 o 
   1 -14   5        2.91       -0.74      5.30 o 
   2 -14   5        0.33        0.40      3.08 o 
   3 -14   5        6.06        6.87      3.21 o 
  -4 -13   5       16.13        4.17      8.92 o 
  -3 -13   5        2.50       -6.86      4.10 o 
  -2 -13   5        4.84        3.76      2.60 o 
  -1 -13   5        0.46       -4.66      2.93 o 
   0 -13   5       79.66       90.90      5.32 o 
   1 -13   5       69.75       79.06      4.97 o 
   2 -13   5        7.28        6.71      2.03 o 
   3 -13   5       39.23       45.26      7.28 o 
  -4 -12   5       11.62       10.42      2.28 o 
  -3 -12   5       13.14       10.99      3.41 o 
  -2 -12   5       22.72       17.48      3.27 o 
  -1 -12   5        3.58        3.02      2.22 o 
   0 -12   5      261.44      270.93      7.17 o 
   1 -12   5       13.76       13.81      2.34 o 
   2 -12   5        0.02        2.55      1.69 o 
   3 -12   5        0.03       -0.63      1.79 o 
   4 -12   5       37.90       30.27      4.25 o 
  -5 -11   5        2.37        2.53      1.87 o 
  -4 -11   5       29.57       26.12      2.97 o 
  -3 -11   5      130.63      120.97      4.46 o 
  -2 -11   5       76.10       68.36      3.81 o 
  -1 -11   5       61.57       61.02      3.54 o 
   0 -11   5       55.10       58.92      3.58 o 
   1 -11   5      105.32       92.17      4.06 o 
   2 -11   5       15.71       15.65      2.28 o 
   3 -11   5        4.44        6.50      2.23 o 
   4 -11   5      140.83      151.02      8.87 o 
   5 -11   5        1.48        1.09      2.24 o 
  -5 -10   5        8.18        5.88      2.08 o 
  -4 -10   5        5.20        2.87      1.58 o 
  -3 -10   5       19.41       13.87      2.95 o 
  -2 -10   5       76.89       68.48      2.72 o 
  -1 -10   5      595.52      556.69     12.20 o 
   0 -10   5      141.27      141.46      4.52 o 
   1 -10   5       55.60       64.15      3.39 o 
   2 -10   5       64.42       63.18      3.42 o 
   3 -10   5       25.75       27.94      3.09 o 
   4 -10   5       31.59       34.09      3.50 o 
   5 -10   5       52.98       49.69      4.49 o 
  -6  -9   5       10.93       11.57      3.62 o 
  -5  -9   5        7.42        8.24      2.14 o 
  -4  -9   5       95.95       87.54      5.83 o 
  -3  -9   5        9.79        9.09      1.68 o 
  -2  -9   5      322.26      304.64      5.12 o 
  -1  -9   5       10.32       10.77      1.29 o 
   0  -9   5       13.56       15.98      2.15 o 
   1  -9   5      215.70      220.69      4.13 o 
   2  -9   5        0.27        1.91      1.25 o 
   3  -9   5       94.19       88.60      5.07 o 
   4  -9   5       35.92       34.55      3.29 o 
   5  -9   5      146.68      152.51      6.55 o 
   6  -9   5        0.54       -0.66      1.78 o 
  -6  -8   5       20.89       17.06      2.88 o 
  -5  -8   5       25.52       26.34      2.82 o 
  -4  -8   5        2.64        1.14      1.63 o 
  -3  -8   5       16.83       18.50      2.06 o 
  -2  -8   5      179.51      180.33      3.47 o 
  -1  -8   5        2.11        1.54      0.76 o 
   0  -8   5      165.55      176.02      3.35 o 
   1  -8   5      270.28      256.17      4.29 o 
   2  -8   5      148.88      148.11      4.00 o 
   3  -8   5        0.99        1.86      1.38 o 
   4  -8   5      140.08      151.27      5.40 o 
   5  -8   5        5.88        6.64      1.89 o 
   6  -8   5        0.77        1.83      1.84 o 
  -6  -7   5        2.08        4.30      1.87 o 
  -5  -7   5       33.55       30.80      2.80 o 
  -4  -7   5       52.61       57.18      3.61 o 
  -3  -7   5       47.89       43.29      2.37 o 
  -2  -7   5        5.25        5.26      0.97 o 
  -1  -7   5       70.88       70.91      1.95 o 
   0  -7   5      197.59      189.10      3.04 o 
   1  -7   5        7.47        9.01      1.09 o 
   2  -7   5       84.51       84.43      3.33 o 
   3  -7   5      210.96      207.97      5.75 o 
   4  -7   5       12.21       11.56      2.91 o 
   5  -7   5      164.70      156.27      5.47 o 
   6  -7   5       46.01       45.73      3.26 o 
  -7  -6   5        3.63        3.72      2.16 o 
  -6  -6   5       61.77       65.98      6.26 o 
  -5  -6   5        0.67        2.31      1.42 o 
  -4  -6   5      507.69      496.88      9.63 o 
  -3  -6   5       45.17       43.51      3.25 o 
  -2  -6   5      474.77      476.24      6.70 o 
  -1  -6   5       20.74       20.06      1.36 o 
   0  -6   5      234.43      256.99      3.34 o 
   1  -6   5       81.29       64.35      2.18 o 
   2  -6   5      169.34      163.26      4.24 o 
   3  -6   5       78.24       67.60      3.38 o 
   4  -6   5       42.35       42.47      2.79 o 
   5  -6   5       67.55       69.34      3.43 o 
   6  -6   5       33.69       36.71      3.71 o 
  -7  -5   5        7.15        4.47      4.02 o 
  -6  -5   5        1.15        2.54      1.69 o 
  -5  -5   5       16.90       15.88      2.76 o 
  -4  -5   5       40.27       37.59      2.68 o 
  -3  -5   5      103.98      109.16      4.95 o 
  -2  -5   5        0.55        0.10      0.71 o 
  -1  -5   5        0.80        2.77      0.64 o 
   0  -5   5       22.23       33.47      1.21 o 
   1  -5   5      177.77      169.17      2.48 o 
   2  -5   5        2.24        4.12      0.74 o 
   3  -5   5      921.50      881.05     11.22 o 
   4  -5   5       66.52       64.52      3.04 o 
   5  -5   5       90.98       92.55      3.61 o 
   6  -5   5        3.74        3.75      2.30 o 
   7  -5   5       11.09       10.84      3.12 o 
  -7  -4   5       18.69       14.87      2.21 o 
  -6  -4   5       66.44       67.45      3.62 o 
  -5  -4   5        7.47        7.98      1.46 o 
  -4  -4   5       45.89       39.81      2.60 o 
  -3  -4   5      302.52      289.68      6.17 o 
  -2  -4   5      139.17      122.43      3.11 o 
  -1  -4   5      245.51      256.78      3.61 o 
   0  -4   5      203.83      247.96      3.11 o 
   1  -4   5      739.83      764.55      8.11 o 
   2  -4   5       24.04       16.50      1.14 o 
   3  -4   5      195.18      204.39      3.90 o 
   4  -4   5       23.52       23.74      1.84 o 
   5  -4   5      112.06      105.84      3.80 o 
   6  -4   5       94.02      112.06      5.49 o 
   7  -4   5       57.61       77.69      5.53 o 
  -7  -3   5       59.76       73.91      7.58 o 
  -6  -3   5       68.63       59.64      4.87 o 
  -5  -3   5      111.57      105.55      5.52 o 
  -4  -3   5       32.33       36.14      2.41 o 
  -3  -3   5        0.16        1.00      0.87 o 
  -2  -3   5      487.88      490.23      7.70 o 
  -1  -3   5       22.11       28.00      1.47 o 
   0  -3   5        4.50        9.99      0.73 o 
   1  -3   5     1565.56     1579.47     13.04 o 
   2  -3   5        2.21        2.38      0.73 o 
   3  -3   5      600.15      603.07      6.40 o 
   4  -3   5      480.41      486.29      8.39 o 
   5  -3   5      127.61      128.99      4.49 o 
   6  -3   5       15.55       21.71      3.10 o 
   7  -3   5        0.05       -1.25      2.11 o 
  -7  -2   5       17.83       19.58      2.97 o 
  -6  -2   5        4.78        4.40      1.40 o 
  -5  -2   5      177.51      171.64      4.71 o 
  -4  -2   5       27.68       29.23      2.92 o 
  -3  -2   5      586.44      611.72     11.85 o 
  -2  -2   5      266.92      278.63      5.23 o 
  -1  -2   5        0.70        4.05      0.85 o 
   0  -2   5      188.69      184.50      2.67 o 
   1  -2   5     1278.04     1342.66     13.09 o 
   2  -2   5      232.11      220.26      3.22 o 
   3  -2   5       26.16       23.98      1.14 o 
   4  -2   5       19.69       18.79      1.27 o 
   5  -2   5       31.47       35.53      1.59 o 
   6  -2   5        1.12        3.32      2.09 o 
   7  -2   5        8.83        9.97      2.76 o 
  -7  -1   5      102.96      113.26      8.96 o 
  -6  -1   5        0.23        1.15      1.28 o 
  -5  -1   5       16.79       17.99      1.75 o 
  -4  -1   5       79.51       95.47      2.46 o 
  -3  -1   5       80.03       90.98      2.25 o 
  -2  -1   5      261.12      262.79      5.53 o 
  -1  -1   5      673.76      703.75      7.74 o 
   0  -1   5      798.80      798.94      7.47 o 
   1  -1   5     1307.57     1297.92     10.92 o 
   2  -1   5      834.90      796.54      8.29 o 
   3  -1   5       83.23       83.29      1.75 o 
   4  -1   5       16.00       18.29      1.19 o 
   5  -1   5       79.12       81.33      3.15 o 
   6  -1   5       32.71       41.25      3.49 o 
   7  -1   5        0.02       -0.27      2.16 o 
  -7   0   5        4.56        5.12      1.95 o 
  -6   0   5       58.60       63.89      4.17 o 
  -5   0   5      179.39      171.86      4.18 o 
  -4   0   5       26.29       30.96      1.62 o 
  -3   0   5        9.18        3.58      0.67 o 
  -2   0   5      334.02      365.98      4.31 o 
  -1   0   5     5476.82     5605.48     42.67 o 
   0   0   5     2961.08     3063.91     19.44 o 
   1   0   5      221.53      227.28      3.22 o 
   2   0   5      303.18      329.32      3.71 o 
   3   0   5      702.89      711.24      6.35 o 
   4   0   5        2.08        1.15      0.79 o 
   5   0   5        8.81        7.36      1.38 o 
   6   0   5        5.10        6.82      4.31 o 
   7   0   5       14.29       20.92      3.64 o 
  -7   1   5       71.98       77.28      4.20 o 
  -6   1   5       50.91       56.29      3.43 o 
  -5   1   5        5.87        5.27      1.13 o 
  -4   1   5      440.99      430.01      6.08 o 
  -3   1   5     1220.82     1094.31     11.84 o 
  -2   1   5      919.23      953.68     10.81 o 
  -1   1   5       19.61       22.06      1.05 o 
   0   1   5     2699.41     2788.46     20.61 o 
   1   1   5      525.92      536.38      6.85 o 
   2   1   5      366.98      401.29      5.15 o 
   3   1   5      147.10      172.44      3.41 o 
   4   1   5       40.31       37.47      2.50 o 
   5   1   5       38.18       36.49      2.59 o 
   6   1   5       12.88       17.60      2.84 o 
   7   1   5       22.41       25.90      3.66 o 
  -7   2   5        3.87        3.99      1.50 o 
  -6   2   5      222.65      232.67      5.60 o 
  -5   2   5      121.64      125.54      3.64 o 
  -4   2   5      265.15      237.08      4.93 o 
  -3   2   5       10.65       13.77      1.30 o 
  -2   2   5      574.43      586.93      6.92 o 
  -1   2   5      629.72      641.00      5.81 o 
   0   2   5       21.79       33.39      1.27 o 
   1   2   5      259.02      287.30      4.04 o 
   2   2   5     1651.77     1709.28     15.58 o 
   3   2   5       26.20       26.66      1.64 o 
   4   2   5      164.78      168.38      5.20 o 
   5   2   5       16.05       12.61      2.00 o 
   6   2   5        0.67        1.40      1.70 o 
   7   2   5       33.86       34.44      5.34 o 
  -7   3   5       98.50      118.30      8.45 o 
  -6   3   5       34.06       30.75      2.19 o 
  -5   3   5       17.53       16.48      1.45 o 
  -4   3   5       55.25       51.25      2.08 o 
  -3   3   5       58.18       71.91      2.89 o 
  -2   3   5       48.15       50.28      3.43 o 
  -1   3   5      916.45      957.45      9.40 o 
   0   3   5        7.43        9.72      0.78 o 
   1   3   5      768.01      869.43      6.96 o 
   2   3   5      173.66      184.81      2.99 o 
   3   3   5      222.29      240.28      5.79 o 
   4   3   5        0.32       -0.05      1.22 o 
   5   3   5       90.02       77.11      4.08 o 
   6   3   5       35.80       45.90      3.50 o 
   7   3   5      250.18      259.69     30.93 o 
  -7   4   5        0.06        0.82      2.02 o 
  -6   4   5       36.93       35.78      2.65 o 
  -5   4   5        3.47        3.74      1.21 o 
  -4   4   5       58.08       61.97      2.93 o 
  -3   4   5      401.83      399.87      6.33 o 
  -2   4   5      107.18      117.72      2.92 o 
  -1   4   5       24.79       33.10      1.61 o 
   0   4   5      120.31      135.96      2.60 o 
   1   4   5      812.78      868.82      8.09 o 
   2   4   5      382.43      394.77      6.70 o 
   3   4   5        5.19        8.69      2.63 o 
   4   4   5       10.86       11.26      1.99 o 
   5   4   5       11.49       10.57      2.86 o 
   6   4   5       11.34        9.61      2.27 o 
  -7   5   5       15.57       18.22      3.16 o 
  -6   5   5        1.00        0.76      1.48 o 
  -5   5   5        5.56        2.60      1.31 o 
  -4   5   5        1.09        0.93      1.49 o 
  -3   5   5        0.46        0.45      1.39 o 
  -2   5   5      250.86      280.68      5.35 o 
  -1   5   5      367.86      362.30      4.59 o 
   0   5   5      543.98      560.56      6.18 o 
   1   5   5        3.85        2.31      0.72 o 
   2   5   5      406.17      420.85     10.72 o 
   3   5   5      332.37      299.72     12.65 o 
   4   5   5        0.01       -0.39      1.61 o 
   5   5   5        7.53        5.50      2.03 o 
   6   5   5        0.08       -1.08      1.70 o 
  -6   6   5        1.24        2.61      1.80 o 
  -5   6   5        4.00        5.94      1.65 o 
  -4   6   5        0.14        2.74      1.35 o 
  -3   6   5      238.47      235.26      5.52 o 
  -2   6   5      220.04      211.86      4.39 o 
  -1   6   5       10.40       12.78      1.29 o 
   0   6   5      388.35      414.74      5.39 o 
   1   6   5      348.22      374.75      5.72 o 
   2   6   5     1752.67     1658.57     18.15 o 
   3   6   5      276.09      270.63      8.12 o 
   4   6   5       27.71       27.60      3.29 o 
   5   6   5        0.33        1.92      1.79 o 
   6   6   5       37.58       32.34      3.78 o 
  -6   7   5       48.46       48.93      3.78 o 
  -5   7   5        0.40        1.70      1.64 o 
  -4   7   5        3.59        1.51      1.59 o 
  -3   7   5       37.88       38.89      2.67 o 
  -2   7   5       13.79       11.53      1.53 o 
  -1   7   5      173.01      187.71      4.10 o 
   0   7   5      495.07      482.23      6.20 o 
   1   7   5      404.54      412.92      7.17 o 
   2   7   5      293.60      268.44      6.93 o 
   3   7   5      298.42      294.43     16.86 o 
   4   7   5        6.58        7.79      2.31 o 
   5   7   5       29.11       21.80      3.39 o 
   6   7   5        0.64        2.00      3.05 o 
  -6   8   5        4.17        2.71      3.01 o 
  -5   8   5       11.84        9.99      2.36 o 
  -4   8   5        7.77       10.34      2.42 o 
  -3   8   5      125.95      120.59      5.06 o 
  -2   8   5      131.84      122.93      3.78 o 
  -1   8   5      487.66      479.11      6.62 o 
   0   8   5       30.73       24.37      1.92 o 
   1   8   5       70.40       67.50      3.18 o 
   2   8   5      222.71      214.67      8.22 o 
   3   8   5       82.66       79.16      4.47 o 
   4   8   5        2.63        1.83      1.91 o 
   5   8   5       15.22       15.56      4.69 o 
  -5   9   5       30.01       32.83      4.10 o 
  -4   9   5        3.08        4.47      2.12 o 
  -3   9   5       45.61       38.52      5.33 o 
  -2   9   5        0.36        0.61      1.29 o 
  -1   9   5       95.25       89.21      4.84 o 
   0   9   5       56.19       63.25      3.53 o 
   1   9   5        4.61        3.08      2.02 o 
   2   9   5        0.33       -0.72      2.10 o 
   3   9   5       67.50       62.59      4.40 o 
   4   9   5        5.79        4.66      2.37 o 
   5   9   5        2.27        2.11      2.31 o 
  -5  10   5        0.01        2.01      2.61 o 
  -4  10   5       37.96       40.39      5.08 o 
  -3  10   5       85.78       88.98      5.15 o 
  -2  10   5       24.20       29.05      3.82 o 
  -1  10   5        8.88        8.64      2.12 o 
   0  10   5       29.25       20.79      3.35 o 
   1  10   5       40.65       44.00      3.71 o 
   2  10   5        7.40        5.19      2.45 o 
   3  10   5       12.05        8.02      2.55 o 
   4  10   5       25.39       33.62      4.64 o 
  -4  11   5       41.55       41.50      7.80 o 
  -3  11   5       63.22       67.92      4.17 o 
  -2  11   5        1.61        1.49      1.67 o 
  -1  11   5       12.84       15.44      7.13 o 
   0  11   5       62.95       60.85      6.65 o 
   1  11   5       75.12       77.58      4.76 o 
   2  11   5       23.37       24.96      4.91 o 
   3  11   5       30.67       30.38      4.49 o 
   4  11   5       53.40       48.05      7.93 o 
  -4  12   5       16.54       18.03      4.04 o 
  -3  12   5        9.56        6.98      2.73 o 
  -2  12   5       21.09       35.19      8.94 o 
  -1  12   5        2.98        0.15      3.35 o 
   0  12   5        0.66       -1.39      2.52 o 
   1  12   5       15.42       12.26      3.46 o 
   2  12   5       15.03       21.44      5.01 o 
   3  12   5       36.69       45.34      5.53 o 
  -2  13   5       10.91       11.98      7.22 o 
  -1  13   5       16.79       21.80      5.75 o 
   0  13   5        5.80       10.34      3.62 o 
   1  13   5        7.47        7.41      3.24 o 
   2  13   5        5.31        6.11      5.45 o 
  -1 -15   6      173.13      203.91      9.38 o 
   0 -15   6        0.14        0.17      4.05 o 
   1 -15   6       22.97       19.97      6.20 o 
  -3 -14   6        8.19        8.60      5.84 o 
  -2 -14   6       53.32       61.86      8.60 o 
  -1 -14   6       66.50       71.92      5.30 o 
   0 -14   6       39.35       40.18      4.21 o 
   1 -14   6       25.07       25.77      5.82 o 
   2 -14   6        1.45       -1.30      5.95 o 
  -4 -13   6       15.02        7.51      3.82 o 
  -3 -13   6        0.52       -3.28      3.45 o 
  -2 -13   6        5.97        4.10      3.13 o 
  -1 -13   6        5.01        6.52      2.74 o 
   0 -13   6        0.00       -0.06      2.40 o 
   1 -13   6      167.11      177.45      6.91 o 
   2 -13   6       50.14       51.42      4.56 o 
   3 -13   6        3.97        1.77      2.57 o 
  -4 -12   6        0.23        3.29      1.87 o 
  -3 -12   6       71.38       67.47      5.71 o 
  -2 -12   6        0.05        1.38      2.09 o 
  -1 -12   6       55.96       55.43      4.29 o 
   0 -12   6        0.05       -3.26      1.63 o 
   1 -12   6       11.66       15.33      2.62 o 
   2 -12   6       21.93       21.56      2.64 o 
   3 -12   6       18.54       17.61      4.09 o 
   4 -12   6      130.24      137.23      7.41 o 
  -5 -11   6        0.14        1.39      1.94 o 
  -4 -11   6       63.99       59.56      3.71 o 
  -3 -11   6       94.44      100.34      4.20 o 
  -2 -11   6       87.05       83.27      4.14 o 
  -1 -11   6       30.42       38.87      3.15 o 
   0 -11   6      489.76      461.46      8.10 o 
   1 -11   6       34.55       38.66      3.02 o 
   2 -11   6        2.07        0.26      1.53 o 
   3 -11   6        1.18        1.64      1.92 o 
   4 -11   6       66.01       57.59      5.07 o 
   5 -11   6        1.06        1.39      2.40 o 
  -5 -10   6      144.52      158.40      7.83 o 
  -4 -10   6        0.51        0.70      1.47 o 
  -3 -10   6       37.34       44.56      2.97 o 
  -2 -10   6       13.07       19.72      1.64 o 
  -1 -10   6      426.82      390.05      8.30 o 
   0 -10   6      196.77      176.42      4.56 o 
   1 -10   6        8.21        9.74      3.32 o 
   2 -10   6       62.79       56.87      3.34 o 
   3 -10   6        2.13        2.13      1.78 o 
   4 -10   6       10.25        9.93      2.31 o 
   5 -10   6        6.45        5.63      2.37 o 
  -6  -9   6       64.09       57.34      4.65 o 
  -5  -9   6        3.42        2.04      1.85 o 
  -4  -9   6        3.92        2.04      1.37 o 
  -3  -9   6       27.73       32.85      2.52 o 
  -2  -9   6      329.92      357.34      5.74 o 
  -1  -9   6      217.01      210.06      3.96 o 
   0  -9   6        0.83        3.33      1.24 o 
   1  -9   6      243.89      229.30      4.42 o 
   2  -9   6      136.20      127.81      4.77 o 
   3  -9   6       10.58       10.98      2.24 o 
   4  -9   6        3.06        2.99      1.79 o 
   5  -9   6       15.82       17.58      2.98 o 
  -6  -8   6        0.09        1.29      1.76 o 
  -5  -8   6       53.76       55.91      5.18 o 
  -4  -8   6        5.83        7.58      1.99 o 
  -3  -8   6      295.83      297.99      5.96 o 
  -2  -8   6       56.72       61.11      2.40 o 
  -1  -8   6      435.27      420.05      6.04 o 
   0  -8   6       16.95       15.98      1.69 o 
   1  -8   6      408.20      367.86      5.93 o 
   2  -8   6       45.41       39.27      2.55 o 
   3  -8   6      389.36      366.63      8.40 o 
   4  -8   6        0.63        3.29      1.62 o 
   5  -8   6       31.49       29.85      3.01 o 
   6  -8   6       60.08       50.71      3.94 o 
  -6  -7   6        8.03        4.58      1.87 o 
  -5  -7   6       26.02       18.81      2.76 o 
  -4  -7   6       57.34       53.61      3.56 o 
  -3  -7   6      295.80      284.35      5.53 o 
  -2  -7   6      554.70      550.08      6.41 o 
  -1  -7   6        3.40        1.95      0.72 o 
   0  -7   6      295.59      295.36      4.08 o 
   1  -7   6        9.81        9.75      1.15 o 
   2  -7   6      174.09      155.93      5.00 o 
   3  -7   6       21.22       20.88      2.29 o 
   4  -7   6       10.53       10.88      2.00 o 
   5  -7   6       38.61       36.29      3.01 o 
   6  -7   6       10.04       16.00      2.49 o 
  -7  -6   6        0.49        0.69      1.78 o 
  -6  -6   6        2.36        2.55      1.67 o 
  -5  -6   6        8.09       10.48      1.98 o 
  -4  -6   6      201.33      203.33      6.06 o 
  -3  -6   6      100.21       90.30      3.41 o 
  -2  -6   6      405.68      402.81      6.18 o 
  -1  -6   6      882.74      911.55      7.81 o 
   0  -6   6       23.45       26.27      1.30 o 
   1  -6   6        6.06        6.17      1.11 o 
   2  -6   6        0.01        0.69      1.26 o 
   3  -6   6      157.11      153.38      4.34 o 
   4  -6   6        0.21        0.39      1.16 o 
   5  -6   6        7.87        4.34      1.66 o 
   6  -6   6       22.15       22.49      2.39 o 
  -7  -5   6        3.90        5.92      2.21 o 
  -6  -5   6       16.18       17.24      2.79 o 
  -5  -5   6      145.23      143.34      5.17 o 
  -4  -5   6      257.28      245.92      6.34 o 
  -3  -5   6        6.52        4.97      1.80 o 
  -2  -5   6      429.55      471.65      5.96 o 
  -1  -5   6      628.02      672.67      6.14 o 
   0  -5   6      151.17      154.49      2.51 o 
   1  -5   6        2.07        2.36      0.65 o 
   2  -5   6      196.63      205.66      3.79 o 
   3  -5   6        2.96        3.06      1.07 o 
   4  -5   6       33.92       33.02      2.49 o 
   5  -5   6        8.17        7.92      1.57 o 
   6  -5   6       14.61       17.25      3.22 o 
  -7  -4   6       22.32       25.97      3.07 o 
  -6  -4   6      100.31       95.89      4.26 o 
  -5  -4   6      128.80      132.12      4.69 o 
  -4  -4   6       56.72       60.69      3.14 o 
  -3  -4   6       17.84       18.95      1.97 o 
  -2  -4   6      453.59      501.81      7.19 o 
  -1  -4   6       25.54       37.72      1.51 o 
   0  -4   6        1.43        2.35      0.56 o 
   1  -4   6        1.27        1.44      0.63 o 
   2  -4   6      389.57      380.42      5.44 o 
   3  -4   6        3.30        3.11      0.96 o 
   4  -4   6       35.33       31.80      2.85 o 
   5  -4   6       43.19       36.31      2.45 o 
   6  -4   6       17.74       16.30      3.01 o 
   7  -4   6        0.51       -0.60      2.28 o 
  -7  -3   6       57.90       56.28      3.51 o 
  -6  -3   6        0.40        2.15      1.28 o 
  -5  -3   6      445.27      419.85      8.36 o 
  -4  -3   6        0.21        0.09      1.30 o 
  -3  -3   6        2.95        2.06      1.01 o 
  -2  -3   6       92.44      101.67      2.81 o 
  -1  -3   6      616.96      642.44      6.52 o 
   0  -3   6       80.07       90.83      1.86 o 
   1  -3   6      120.59      108.60      2.62 o 
   2  -3   6       13.65       12.40      1.09 o 
   3  -3   6       14.65       17.81      1.50 o 
   4  -3   6      982.35     1005.34     11.19 o 
   5  -3   6      111.48      120.35      4.17 o 
   6  -3   6        0.18       -0.06      1.93 o 
   7  -3   6        4.89        4.23      2.91 o 
  -7  -2   6       79.75       75.56      5.02 o 
  -6  -2   6      276.46      258.11      6.35 o 
  -5  -2   6       13.08       12.72      2.37 o 
  -4  -2   6       33.56       27.37      1.90 o 
  -3  -2   6      248.08      253.44      5.47 o 
  -2  -2   6      260.87      299.58      5.77 o 
  -1  -2   6      491.90      464.17      5.08 o 
   0  -2   6      356.86      402.13      4.58 o 
   1  -2   6      316.05      333.40      4.42 o 
   2  -2   6      183.50      191.30      3.13 o 
   3  -2   6      250.24      230.12      4.14 o 
   4  -2   6      427.40      420.89      6.70 o 
   5  -2   6       20.91       20.29      2.84 o 
   6  -2   6        0.49        0.47      2.05 o 
   7  -2   6      105.74      117.88      7.18 o 
  -7  -1   6        0.01        0.41      1.80 o 
  -6  -1   6      140.45      146.42      4.59 o 
  -5  -1   6      250.50      242.32      5.77 o 
  -4  -1   6      112.61      113.99      2.89 o 
  -3  -1   6       39.77       38.40      1.79 o 
  -2  -1   6       41.29       39.99      2.08 o 
  -1  -1   6     2067.16     2095.95     16.06 o 
   0  -1   6       73.95       89.75      1.91 o 
   1  -1   6      122.13      120.80      2.46 o 
   2  -1   6      425.68      420.30      6.11 o 
   3  -1   6        2.56        2.28      1.01 o 
   4  -1   6      577.65      578.68     13.61 o 
   5  -1   6      115.84      124.58      4.28 o 
   6  -1   6       11.42       12.37      3.00 o 
   7  -1   6       18.12       20.93      3.88 o 
  -7   0   6       85.13       83.74      4.89 o 
  -6   0   6       80.90       86.91      3.32 o 
  -5   0   6        0.75        1.24      0.94 o 
  -4   0   6       65.07       70.81      2.85 o 
  -3   0   6        5.87        3.79      0.74 o 
  -2   0   6      682.59      657.42      8.51 o 
  -1   0   6      599.41      615.28      5.59 o 
   0   0   6       45.42       46.05      1.27 o 
   1   0   6      217.64      225.27      2.93 o 
   2   0   6       37.73       45.05      1.50 o 
   3   0   6      220.50      209.54      3.60 o 
   4   0   6       57.44       67.83      2.60 o 
   5   0   6       16.65       19.34      2.10 o 
   6   0   6       14.71       21.44      3.43 o 
   7   0   6       12.41       12.91      3.60 o 
  -7   1   6       33.89       36.75      4.23 o 
  -6   1   6       63.40       69.62      3.03 o 
  -5   1   6       36.39       31.03      2.35 o 
  -4   1   6        0.01        1.38      0.92 o 
  -3   1   6      135.35      126.39      3.44 o 
  -2   1   6       10.23        8.69      1.34 o 
  -1   1   6      517.47      560.13      5.14 o 
   0   1   6      642.35      640.14      5.94 o 
   1   1   6        5.71        9.89      1.27 o 
   2   1   6      271.44      294.34      4.77 o 
   3   1   6      260.25      283.43      7.15 o 
   4   1   6        0.04        0.53      1.02 o 
   5   1   6        0.75        1.64      1.30 o 
   6   1   6        5.32        5.34      1.65 o 
   7   1   6       37.54       35.08      5.27 o 
  -7   2   6        3.33       -0.41      1.45 o 
  -6   2   6        1.05        0.48      1.04 o 
  -5   2   6      109.15      111.13      3.71 o 
  -4   2   6       48.75       49.53      2.50 o 
  -3   2   6        1.34        3.09      1.17 o 
  -2   2   6        0.03       -0.13      0.64 o 
  -1   2   6      337.49      309.16      3.76 o 
   0   2   6      983.41     1058.08      8.38 o 
   1   2   6      221.00      208.71      3.05 o 
   2   2   6      296.60      314.01      4.66 o 
   3   2   6      456.86      469.94      8.55 o 
   4   2   6      119.61      101.51      4.30 o 
   5   2   6       14.61       10.19      2.00 o 
   6   2   6        5.06        5.86      1.81 o 
  -7   3   6       49.96       68.33      5.87 o 
  -6   3   6      147.75      154.40      7.16 o 
  -5   3   6      200.73      203.22      4.47 o 
  -4   3   6       81.88       84.14      2.84 o 
  -3   3   6       11.44       11.83      1.46 o 
  -2   3   6       39.88       42.56      1.89 o 
  -1   3   6      649.21      680.66      9.46 o 
   0   3   6        0.90       -0.92      0.46 o 
   1   3   6      341.82      356.55      5.49 o 
   2   3   6       22.80       21.34      1.19 o 
   3   3   6        0.45        1.38      1.02 o 
   4   3   6        2.64        1.68      1.29 o 
   5   3   6        2.99        2.58      1.54 o 
   6   3   6       31.95       36.40      3.40 o 
  -7   4   6       47.98       54.28      8.96 o 
  -6   4   6       42.78       42.13      3.07 o 
  -5   4   6       23.38       26.62      2.35 o 
  -4   4   6       20.65       20.98      2.08 o 
  -3   4   6       68.17       67.42      3.15 o 
  -2   4   6       25.25       25.32      1.80 o 
  -1   4   6      192.41      191.11      3.52 o 
   0   4   6       37.87       35.34      1.65 o 
   1   4   6       77.60       75.92      1.73 o 
   2   4   6       15.84       17.37      2.27 o 
   3   4   6       10.77       10.98      2.09 o 
   4   4   6       66.80       54.81      3.86 o 
   5   4   6        5.09        4.63      1.88 o 
   6   4   6        0.42       -0.44      1.62 o 
  -7   5   6       20.97       24.28      3.75 o 
  -6   5   6       13.03        8.68      1.88 o 
  -5   5   6       27.75       23.10      2.17 o 
  -4   5   6        2.87        0.42      1.33 o 
  -3   5   6       62.27       60.60      3.39 o 
  -2   5   6       26.10       28.71      1.88 o 
  -1   5   6       36.02       35.85      1.74 o 
   0   5   6      174.79      180.65      3.33 o 
   1   5   6       85.43       86.81      2.66 o 
   2   5   6      302.64      293.79      6.25 o 
   3   5   6      160.23      144.74      8.57 o 
   4   5   6       11.09       11.00      2.42 o 
   5   5   6      174.33      181.82      7.05 o 
   6   5   6       18.31       16.74      3.46 o 
  -6   6   6       45.00       46.40      3.61 o 
  -5   6   6       46.57       46.34      3.29 o 
  -4   6   6        0.27       -0.02      1.26 o 
  -3   6   6       12.25        9.89      2.38 o 
  -2   6   6        1.52        0.16      0.82 o 
  -1   6   6       72.47       82.30      2.80 o 
   0   6   6      258.88      250.85      4.21 o 
   1   6   6       54.64       50.39      2.63 o 
   2   6   6      786.64      778.12     13.46 o 
   3   6   6      187.82      161.53      7.33 o 
   4   6   6       61.18       59.37      4.50 o 
   5   6   6       77.08       80.95      5.44 o 
   6   6   6       25.14       22.32      3.36 o 
  -6   7   6        2.07        0.89      1.77 o 
  -5   7   6       11.77       10.14      2.00 o 
  -4   7   6        0.12        0.51      1.46 o 
  -3   7   6        0.25       -2.08      1.40 o 
  -2   7   6        3.37        2.85      1.18 o 
  -1   7   6      120.54      116.90      3.38 o 
   0   7   6       20.50       16.47      1.58 o 
   1   7   6       49.74       60.00      2.95 o 
   2   7   6      160.14      147.70      5.74 o 
   3   7   6       97.29       96.72      4.66 o 
   4   7   6       93.17       98.52      5.81 o 
   5   7   6       30.36       33.70      4.14 o 
  -6   8   6        4.83        5.94      2.21 o 
  -5   8   6        4.60        3.26      1.83 o 
  -4   8   6      112.84      106.75      6.91 o 
  -3   8   6        9.54        9.52      2.28 o 
  -2   8   6        0.04        1.67      1.26 o 
  -1   8   6       38.72       40.62      2.44 o 
   0   8   6      155.48      151.00      4.92 o 
   1   8   6       51.16       52.36      3.45 o 
   2   8   6       99.04       94.18      7.60 o 
   3   8   6       14.99       10.73      2.47 o 
   4   8   6       48.49       54.46      5.55 o 
   5   8   6       10.76        9.65      2.94 o 
  -5   9   6       32.55       21.10      3.48 o 
  -4   9   6        0.02       -0.19      1.64 o 
  -3   9   6      271.74      258.51      7.90 o 
  -2   9   6        1.29        1.01      1.41 o 
  -1   9   6      106.69      106.03      3.30 o 
   0   9   6      151.22      144.77      5.71 o 
   1   9   6       45.55       42.79      3.57 o 
   2   9   6        0.19       -0.04      3.03 o 
   3   9   6       25.85       21.81      3.07 o 
   4   9   6        4.53        6.80      2.84 o 
  -5  10   6       13.22        7.35      3.07 o 
  -4  10   6       95.31       90.99      5.52 o 
  -3  10   6       96.59       96.33      4.63 o 
  -2  10   6        6.96        6.03      1.78 o 
  -1  10   6       62.77       65.55      6.02 o 
   0  10   6       59.62       54.42      4.05 o 
   1  10   6       32.77       43.49      3.74 o 
   2  10   6       17.03       25.87      4.90 o 
   3  10   6       47.98       39.34      4.11 o 
   4  10   6        9.30        4.13      4.36 o 
  -4  11   6        5.14       12.90      4.07 o 
  -3  11   6        0.02       -1.39      1.70 o 
  -2  11   6        0.11       -1.19      2.11 o 
  -1  11   6       64.58       67.49      9.05 o 
   0  11   6       11.99       15.20      3.48 o 
   1  11   6        0.42        0.84      2.11 o 
   2  11   6       44.84       44.23      6.16 o 
   3  11   6       53.07       43.00      5.33 o 
  -3  12   6        0.00        2.27      2.11 o 
  -2  12   6        3.93        4.97      2.68 o 
  -1  12   6        0.71        7.54      4.42 o 
   0  12   6       17.89       15.71      3.60 o 
   1  12   6        3.07       -0.24      2.90 o 
   2  12   6       62.97       67.24      7.27 o 
  -2  13   6       42.33       44.84      7.76 o 
  -1  13   6       22.61       25.08      6.30 o 
   0  13   6        2.63        0.50      2.99 o 
   1  13   6       15.06       25.10      4.15 o 
   0 -15   7      129.21      146.73     18.80 o 
  -2 -14   7        0.01       -5.44      3.79 o 
  -1 -14   7      199.37      215.77      9.34 o 
   0 -14   7       51.57       54.68      4.53 o 
   1 -14   7        0.28        0.15     12.23 o 
   2 -14   7      237.15      262.39     10.31 o 
  -3 -13   7        0.05        5.24      7.28 o 
  -2 -13   7       30.10       34.77      3.66 o 
  -1 -13   7      139.36      149.75      7.73 o 
   0 -13   7        3.14        5.52      2.28 o 
   1 -13   7       66.79       75.23      9.00 o 
   2 -13   7       41.86       56.31      4.70 o 
   3 -13   7        0.05       -0.02      2.49 o 
  -4 -12   7       11.68       14.93      2.46 o 
  -3 -12   7       40.04       36.30      7.00 o 
  -2 -12   7        1.73        1.25      2.12 o 
  -1 -12   7        5.81        3.04      2.09 o 
   0 -12   7      206.93      225.41      6.70 o 
   1 -12   7        8.93        6.38      2.52 o 
   2 -12   7       50.62       52.19      3.72 o 
   3 -12   7        9.72        3.93      2.66 o 
   4 -12   7       33.13       35.66      4.87 o 
  -5 -11   7       23.76       22.13      3.30 o 
  -4 -11   7      129.30      140.38      5.09 o 
  -3 -11   7       89.16       84.85      4.00 o 
  -2 -11   7       53.87       67.41      4.25 o 
  -1 -11   7        9.90       11.69      2.37 o 
   0 -11   7       23.09       29.58      4.17 o 
   1 -11   7        8.29        8.31      2.14 o 
   2 -11   7        3.46        2.34      1.66 o 
   3 -11   7        2.42        3.55      2.06 o 
   4 -11   7       74.38       74.61      5.62 o 
  -5 -10   7       38.56       44.61      5.34 o 
  -4 -10   7       74.31       77.22      3.89 o 
  -3 -10   7        0.36        0.91      1.33 o 
  -2 -10   7      437.71      428.72      6.25 o 
  -1 -10   7       39.04       45.16      4.00 o 
   0 -10   7       35.00       35.04      2.46 o 
   1 -10   7      145.86      149.70      4.93 o 
   2 -10   7       37.52       36.14      2.94 o 
   3 -10   7       54.04       53.66      4.01 o 
   4 -10   7        7.94        4.46      2.10 o 
   5 -10   7        7.52       -0.24      2.65 o 
  -6  -9   7       26.29       21.11      3.60 o 
  -5  -9   7        4.11        6.77      2.14 o 
  -4  -9   7        4.97        8.29      3.11 o 
  -3  -9   7      445.85      456.75      7.96 o 
  -2  -9   7       14.20       13.06      2.63 o 
  -1  -9   7       33.73       32.59      2.21 o 
   0  -9   7      526.17      504.03      7.76 o 
   1  -9   7       69.41       73.68      3.49 o 
   2  -9   7       58.96       57.96      3.19 o 
   3  -9   7       16.07       12.64      3.48 o 
   4  -9   7        3.93        2.78      1.70 o 
   5  -9   7       19.58       21.89      3.40 o 
  -6  -8   7       31.63       30.24      3.58 o 
  -5  -8   7        0.03        2.83      1.84 o 
  -4  -8   7       74.90       78.56      4.81 o 
  -3  -8   7      116.71      112.21      3.76 o 
  -2  -8   7        2.08        2.07      1.17 o 
  -1  -8   7      209.19      194.13      4.09 o 
   0  -8   7       19.99       17.86      1.76 o 
   1  -8   7      215.14      200.75      5.81 o 
   2  -8   7        6.70        3.76      2.12 o 
   3  -8   7       47.77       42.15      3.26 o 
   4  -8   7      124.25      106.37      4.76 o 
   5  -8   7       70.03       69.39      4.67 o 
   6  -8   7        0.25        2.00      1.94 o 
  -6  -7   7       15.56       16.36      2.69 o 
  -5  -7   7      389.26      375.01      9.27 o 
  -4  -7   7       55.31       51.87      3.65 o 
  -3  -7   7        0.47       -0.11      1.08 o 
  -2  -7   7      345.78      309.86      5.20 o 
  -1  -7   7      109.10      105.45      2.65 o 
   0  -7   7      582.76      589.44      6.66 o 
   1  -7   7        3.66        2.12      0.83 o 
   2  -7   7       14.06       10.60      1.64 o 
   3  -7   7      133.55      124.26      5.70 o 
   4  -7   7       17.38       12.46      2.06 o 
   5  -7   7        0.95       -0.96      1.35 o 
   6  -7   7      207.42      224.64      8.69 o 
  -7  -6   7        4.02        6.57      2.47 o 
  -6  -6   7       35.04       41.34      4.67 o 
  -5  -6   7       46.04       48.28      4.71 o 
  -4  -6   7      613.94      612.39     11.35 o 
  -3  -6   7       15.81       10.25      1.62 o 
  -2  -6   7        0.23       -0.19      0.83 o 
  -1  -6   7      111.26      109.83      2.50 o 
   0  -6   7       12.87       16.10      1.17 o 
   1  -6   7       99.29       96.66      2.56 o 
   2  -6   7       15.39       17.63      1.90 o 
   3  -6   7       60.62       56.09      3.01 o 
   4  -6   7      458.76      434.12      8.90 o 
   5  -6   7        9.65       10.43      2.09 o 
   6  -6   7       30.19       40.13      6.39 o 
  -7  -5   7        7.14        6.92      2.10 o 
  -6  -5   7        1.11        1.46      1.74 o 
  -5  -5   7      186.82      184.74      5.94 o 
  -4  -5   7       19.02       16.32      2.20 o 
  -3  -5   7       12.88       14.86      1.61 o 
  -2  -5   7       43.13       33.63      2.79 o 
  -1  -5   7      576.65      572.61      5.94 o 
   0  -5   7      101.07      108.41      2.69 o 
   1  -5   7      576.27      561.81      6.06 o 
   2  -5   7        6.71        4.28      0.99 o 
   3  -5   7      518.77      494.64     10.62 o 
   4  -5   7      413.45      405.83      8.22 o 
   5  -5   7        2.87        3.33      1.41 o 
   6  -5   7        4.66        2.70      1.52 o 
  -7  -4   7       50.21       58.72      3.88 o 
  -6  -4   7       12.45       19.91      2.49 o 
  -5  -4   7       25.70       23.69      2.54 o 
  -4  -4   7      233.34      212.86      5.92 o 
  -3  -4   7       18.35       21.38      2.38 o 
  -2  -4   7        9.75        9.28      2.02 o 
  -1  -4   7        4.74        2.39      0.68 o 
   0  -4   7      405.40      415.14      4.41 o 
   1  -4   7      180.86      196.58      2.88 o 
   2  -4   7       19.65       25.33      1.80 o 
   3  -4   7      204.86      202.52      4.57 o 
   4  -4   7      143.12      145.04      4.18 o 
   5  -4   7        0.46        0.86      1.30 o 
   6  -4   7        1.46       -1.46      2.30 o 
  -7  -3   7        4.72        5.45      2.59 o 
  -6  -3   7       11.18       10.17      1.67 o 
  -5  -3   7      158.59      149.52      4.97 o 
  -4  -3   7       16.34       19.60      2.69 o 
  -3  -3   7        8.02        5.63      2.26 o 
  -2  -3   7      118.88      146.57      4.71 o 
  -1  -3   7       69.83       74.93      2.02 o 
   0  -3   7      113.47      109.46      2.42 o 
   1  -3   7        0.80        4.06      0.61 o 
   2  -3   7      104.78      105.97      4.51 o 
   3  -3   7       12.44       13.11      1.37 o 
   4  -3   7       63.91       60.34      2.52 o 
   5  -3   7       31.23       30.97      2.54 o 
   6  -3   7       51.68       57.13      5.48 o 
  -7  -2   7        2.76        2.86      1.87 o 
  -6  -2   7       68.87       70.46      3.65 o 
  -5  -2   7      169.97      157.53      4.33 o 
  -4  -2   7       63.50       63.14      3.14 o 
  -3  -2   7        7.81        7.56      1.39 o 
  -2  -2   7      676.75      733.72      9.80 o 
  -1  -2   7      356.33      354.59      4.49 o 
   0  -2   7        2.48        8.69      0.89 o 
   1  -2   7        0.02        1.40      0.58 o 
   2  -2   7       85.62       94.36      2.47 o 
   3  -2   7      301.49      283.79      4.87 o 
   4  -2   7       49.32       49.45      2.44 o 
   5  -2   7        4.34        4.93      1.63 o 
   6  -2   7        0.61       -0.43      2.39 o 
  -7  -1   7        3.52        3.31      2.14 o 
  -6  -1   7      119.95      113.60      4.33 o 
  -5  -1   7      280.62      273.84      6.48 o 
  -4  -1   7      427.72      418.43      7.01 o 
  -3  -1   7       21.89       26.17      1.92 o 
  -2  -1   7       89.17       80.72      2.32 o 
  -1  -1   7     1107.98     1195.23      9.80 o 
   0  -1   7       15.61       23.34      1.19 o 
   1  -1   7        0.06        1.11      0.50 o 
   2  -1   7      402.54      378.78      6.02 o 
   3  -1   7      208.57      217.63      3.83 o 
   4  -1   7        1.69        0.36      0.86 o 
   5  -1   7        0.13        1.91      1.36 o 
   6  -1   7        0.81        2.04      1.50 o 
  -7   0   7       16.57       15.97      3.60 o 
  -6   0   7       15.22       14.68      2.69 o 
  -5   0   7       45.92       41.66      2.58 o 
  -4   0   7        0.36       -0.03      0.91 o 
  -3   0   7       49.86       53.22      2.43 o 
  -2   0   7      446.09      451.91      6.50 o 
  -1   0   7       42.64       57.42      1.53 o 
   0   0   7      773.59      827.19      6.99 o 
   1   0   7       39.44       37.04      1.52 o 
   2   0   7      407.58      415.97      5.02 o 
   3   0   7       10.07        9.97      1.25 o 
   4   0   7        2.59        2.45      1.39 o 
   5   0   7        2.16        0.72      1.23 o 
   6   0   7       30.67       36.96      2.92 o 
  -7   1   7        3.91        5.48      2.14 o 
  -6   1   7       10.81       13.34      1.85 o 
  -5   1   7        0.56        0.05      0.98 o 
  -4   1   7      298.78      306.04      6.16 o 
  -3   1   7       27.41       24.76      1.90 o 
  -2   1   7       18.40       15.83      1.31 o 
  -1   1   7      927.18      999.81      8.14 o 
   0   1   7     1270.32     1344.75     10.24 o 
   1   1   7      138.36      138.02      2.55 o 
   2   1   7        2.93        1.85      0.83 o 
   3   1   7       22.84       20.44      1.52 o 
   4   1   7      189.44      189.98      6.17 o 
   5   1   7        1.10        1.63      1.32 o 
   6   1   7        4.72        2.25      1.76 o 
  -7   2   7       12.95       10.55      2.11 o 
  -6   2   7        8.74       12.40      2.35 o 
  -5   2   7       61.82       62.12      3.09 o 
  -4   2   7      178.08      164.81      4.53 o 
  -3   2   7      124.76      112.97      3.19 o 
  -2   2   7      446.49      420.69      5.50 o 
  -1   2   7      216.32      270.04      3.54 o 
   0   2   7       15.88       17.91      1.03 o 
   1   2   7      415.89      445.23      5.23 o 
   2   2   7       17.85       24.09      1.51 o 
   3   2   7       99.83      113.38      4.18 o 
   4   2   7      153.17      125.88      5.06 o 
   5   2   7        0.10        1.14      1.54 o 
   6   2   7       69.44       72.41      4.31 o 
  -7   3   7       26.96       29.29      3.73 o 
  -6   3   7        0.01        1.03      1.29 o 
  -5   3   7      117.17      117.46      4.13 o 
  -4   3   7       42.33       44.42      2.75 o 
  -3   3   7     1398.79     1367.11     16.01 o 
  -2   3   7      125.64      112.76      3.04 o 
  -1   3   7      197.64      197.20      3.54 o 
   0   3   7       91.49       92.68      1.98 o 
   1   3   7        5.81        5.16      0.73 o 
   2   3   7      119.17      113.22      2.65 o 
   3   3   7      279.95      264.02      8.14 o 
   4   3   7       18.85       16.66      2.48 o 
   5   3   7       64.05       47.79      3.78 o 
   6   3   7       29.15       28.35      3.30 o 
  -7   4   7        6.70        5.75      1.83 o 
  -6   4   7        0.53        0.75      1.38 o 
  -5   4   7       59.52       58.21      3.25 o 
  -4   4   7      375.48      383.78     12.09 o 
  -3   4   7       75.31       77.39      3.31 o 
  -2   4   7       79.99       69.75      2.57 o 
  -1   4   7       12.14       14.68      1.11 o 
   0   4   7        0.64        0.16      0.64 o 
   1   4   7      185.49      184.23      4.32 o 
   2   4   7      148.66      140.40      4.24 o 
   3   4   7        3.52        4.19      1.55 o 
   4   4   7       29.18       35.41      3.46 o 
   5   4   7        0.08       -2.80      1.57 o 
   6   4   7        0.48        0.58      1.75 o 
  -6   5   7       44.82       58.10      3.83 o 
  -5   5   7       16.41       10.62      2.62 o 
  -4   5   7       40.43       36.77      3.25 o 
  -3   5   7        6.39        7.09      2.80 o 
  -2   5   7        0.08        1.17      0.93 o 
  -1   5   7      268.96      264.50      4.47 o 
   0   5   7      131.15      132.41      2.77 o 
   1   5   7      383.57      379.42      6.10 o 
   2   5   7       48.77       56.64      3.31 o 
   3   5   7        2.75        2.87      2.55 o 
   4   5   7        4.76        6.05      2.06 o 
   5   5   7        1.19        0.43      1.66 o 
   6   5   7        0.04       -1.31      1.98 o 
  -6   6   7        2.02        1.25      1.92 o 
  -5   6   7        0.01       -0.24      1.39 o 
  -4   6   7       26.53       22.02      2.41 o 
  -3   6   7        0.03       -0.40      1.26 o 
  -2   6   7       95.19       96.59      4.03 o 
  -1   6   7       79.42       78.51      2.85 o 
   0   6   7      115.93      114.17      2.96 o 
   1   6   7       91.14       96.44      3.50 o 
   2   6   7      117.56      112.13      4.66 o 
   3   6   7       73.60       81.25      5.16 o 
   4   6   7       45.85       41.14      4.48 o 
   5   6   7       10.09       11.94      2.88 o 
  -6   7   7       50.23       56.29      4.34 o 
  -5   7   7        4.98        2.00      1.76 o 
  -4   7   7        1.87        0.19      1.41 o 
  -3   7   7       11.11        9.21      1.89 o 
  -2   7   7       70.58       75.73      4.51 o 
  -1   7   7       14.96       18.94      1.77 o 
   0   7   7      433.37      413.25      8.03 o 
   1   7   7      366.72      354.89      6.91 o 
   2   7   7      466.74      462.47      9.87 o 
   3   7   7      226.82      227.88      7.09 o 
   4   7   7       50.84       55.04      4.88 o 
   5   7   7       32.81       30.54      6.71 o 
  -6   8   7        6.16        8.89      2.47 o 
  -5   8   7       78.21       80.62      5.05 o 
  -4   8   7       12.78        9.48      2.47 o 
  -3   8   7      165.98      162.87      6.67 o 
  -2   8   7       41.85       43.87      3.18 o 
  -1   8   7      585.67      586.43      8.43 o 
   0   8   7       32.90       36.49      3.26 o 
   1   8   7        1.91        1.55      1.48 o 
   2   8   7      180.32      185.19      6.43 o 
   3   8   7        2.10        5.05      2.04 o 
   4   8   7        3.06        4.01      2.85 o 
   5   8   7       14.76       20.49      3.83 o 
  -5   9   7        1.38        1.07      2.30 o 
  -4   9   7      131.66      126.90      6.09 o 
  -3   9   7       26.14       26.53      3.47 o 
  -2   9   7        7.78        9.44      2.76 o 
  -1   9   7      104.76      109.85      4.26 o 
   0   9   7       49.89       46.60      3.74 o 
   1   9   7        3.66        2.56      2.05 o 
   2   9   7        3.90        4.41      2.14 o 
   3   9   7       93.89       86.25      5.31 o 
   4   9   7      252.01      243.65      9.97 o 
  -4  10   7       11.34       11.11      3.15 o 
  -3  10   7       17.15       14.81      2.43 o 
  -2  10   7       35.57       36.98      3.61 o 
  -1  10   7       18.80       22.12      2.74 o 
   0  10   7      102.03      113.07      5.48 o 
   1  10   7      138.80      160.72      6.39 o 
   2  10   7       23.64       30.90      5.69 o 
   3  10   7       21.52       13.91      3.16 o 
   4  10   7        0.16        3.23      2.72 o 
  -4  11   7        1.99        0.59      2.45 o 
  -3  11   7        2.26        2.83      2.05 o 
  -2  11   7        0.58       -2.07      2.10 o 
  -1  11   7       23.19       24.60      5.91 o 
   0  11   7        0.53        4.29      2.56 o 
   1  11   7       93.90      104.93      5.63 o 
   2  11   7       14.96       22.51      5.18 o 
   3  11   7       53.10       76.48      6.53 o 
  -3  12   7       14.41        8.37      3.08 o 
  -2  12   7       39.97       42.52      7.18 o 
  -1  12   7        3.06        1.16      3.73 o 
   0  12   7      107.96      117.19     11.76 o 
   1  12   7       37.75       35.47      4.02 o 
   2  12   7      110.90      119.20     11.56 o 
  -1  13   7        4.64       -2.73      3.66 o 
   0  13   7        0.18        1.04      3.22 o 
  -2 -14   8        1.91       -3.06      3.74 o 
  -1 -14   8       14.82       14.53      3.40 o 
   0 -14   8       93.71      114.16     19.00 o 
   1 -14   8       40.64       30.47     22.62 o 
   2 -14   8        6.10        4.80      3.06 o 
  -3 -13   8      148.46      155.88     10.34 o 
  -2 -13   8        4.53        1.74      2.40 o 
  -1 -13   8        0.35       -0.37      2.51 o 
   0 -13   8       10.80       15.26      2.74 o 
   1 -13   8      162.42      168.10      9.48 o 
   2 -13   8       64.92       66.09      4.82 o 
   3 -13   8       52.25       60.15      5.80 o 
  -4 -12   8       10.81        7.28      3.38 o 
  -3 -12   8        6.95        7.87      5.08 o 
  -2 -12   8        0.15        0.51      2.15 o 
  -1 -12   8       39.10       44.99      3.61 o 
   0 -12   8      202.03      213.62     12.29 o 
   1 -12   8        5.07        4.09      4.34 o 
   2 -12   8        3.70        2.65      1.89 o 
   3 -12   8       56.85       66.43      5.66 o 
   4 -12   8        6.04        2.01      2.66 o 
  -5 -11   8       16.48       11.13      2.86 o 
  -4 -11   8       40.84       38.27      3.26 o 
  -3 -11   8        4.36        1.04      1.48 o 
  -2 -11   8        1.24        3.60      1.82 o 
  -1 -11   8       16.01       13.93      2.53 o 
   0 -11   8        0.35       -3.06      1.72 o 
   1 -11   8       29.17       24.28      2.70 o 
   2 -11   8       29.85       29.12      3.41 o 
   3 -11   8       35.94       29.10      3.37 o 
   4 -11   8       16.89       12.39      3.07 o 
  -5 -10   8       24.55       22.73      3.09 o 
  -4 -10   8        0.09       -0.70      1.65 o 
  -3 -10   8      153.23      153.41      6.27 o 
  -2 -10   8       33.50       27.85      2.23 o 
  -1 -10   8       42.57       44.71      4.65 o 
   0 -10   8       17.08       22.88      2.66 o 
   1 -10   8      211.28      213.54      5.96 o 
   2 -10   8        0.16        0.77      1.49 o 
   3 -10   8       15.23        9.53      2.47 o 
   4 -10   8      109.07      109.68      9.90 o 
   5 -10   8       14.64       10.12      3.04 o 
  -6  -9   8        2.24        2.11      2.10 o 
  -5  -9   8       24.71       27.20      3.45 o 
  -4  -9   8        5.64        6.69      2.29 o 
  -3  -9   8       59.98       54.51      3.07 o 
  -2  -9   8        0.31        2.07      1.08 o 
  -1  -9   8      123.92      125.15      4.76 o 
   0  -9   8      545.79      541.21     10.82 o 
   1  -9   8       74.67       62.81      3.82 o 
   2  -9   8       67.01       64.86      3.45 o 
   3  -9   8       18.44       23.23      2.90 o 
   4  -9   8       13.03       12.04      2.63 o 
   5  -9   8      133.32      131.88      6.52 o 
  -6  -8   8        0.02        2.75      2.21 o 
  -5  -8   8       46.97       48.73      4.39 o 
  -4  -8   8        0.09       -0.69      1.32 o 
  -3  -8   8      153.36      143.00      4.31 o 
  -2  -8   8        7.09        5.41      1.26 o 
  -1  -8   8       75.90       72.40      2.74 o 
   0  -8   8        5.95        2.60      2.27 o 
   1  -8   8      445.69      443.20      8.11 o 
   2  -8   8      162.66      153.27      4.67 o 
   3  -8   8       65.40       63.60      3.94 o 
   4  -8   8       12.01       12.31      2.35 o 
   5  -8   8       19.37       18.77      3.15 o 
  -6  -7   8        2.45        0.53      1.88 o 
  -5  -7   8       21.70       19.41      2.86 o 
  -4  -7   8      154.08      145.89      5.60 o 
  -3  -7   8      363.06      337.34      6.99 o 
  -2  -7   8        3.09        4.03      1.13 o 
  -1  -7   8        0.38        0.32      0.86 o 
   0  -7   8       35.12       37.71      2.19 o 
   1  -7   8      110.36      107.81      4.42 o 
   2  -7   8       63.83       60.49      3.87 o 
   3  -7   8      170.66      173.87      5.65 o 
   4  -7   8        2.14        2.40      1.46 o 
   5  -7   8        4.04        2.08      1.69 o 
   6  -7   8       26.73       29.02      3.54 o 
  -6  -6   8        7.80        8.11      2.25 o 
  -5  -6   8       36.41       44.17      4.93 o 
  -4  -6   8      465.19      441.28      9.53 o 
  -3  -6   8       77.94       87.94      3.99 o 
  -2  -6   8        0.83       -0.27      0.90 o 
  -1  -6   8      934.23      933.75      8.74 o 
   0  -6   8       20.12       14.05      1.17 o 
   1  -6   8      168.34      167.27      3.07 o 
   2  -6   8       31.38       30.21      2.34 o 
   3  -6   8       26.21       23.58      2.49 o 
   4  -6   8       11.39        8.97      2.00 o 
   5  -6   8        0.82        1.66      1.60 o 
   6  -6   8       12.22       12.23      2.56 o 
  -7  -5   8        0.07        0.47      1.98 o 
  -6  -5   8        3.58       -0.19      3.32 o 
  -5  -5   8        7.65        1.80      1.62 o 
  -4  -5   8       37.35       28.47      4.28 o 
  -3  -5   8       43.99       46.00      4.16 o 
  -2  -5   8      650.23      648.03      7.95 o 
  -1  -5   8      343.99      328.68      4.61 o 
   0  -5   8      170.12      178.27      3.08 o 
   1  -5   8       73.34       91.23      2.25 o 
   2  -5   8        7.06        5.75      1.16 o 
   3  -5   8        2.03        4.56      1.56 o 
   4  -5   8        6.39        6.51      1.72 o 
   5  -5   8        0.26        0.37      1.41 o 
   6  -5   8        8.90        8.18      2.85 o 
  -7  -4   8       11.17        7.65      2.12 o 
  -6  -4   8       36.26       29.46      3.56 o 
  -5  -4   8       25.78       18.23      2.31 o 
  -4  -4   8        4.52        4.32      1.68 o 
  -3  -4   8       49.30       62.52      2.76 o 
  -2  -4   8       12.18       13.00      1.53 o 
  -1  -4   8       63.43       70.43      2.05 o 
   0  -4   8       18.44       19.76      1.18 o 
   1  -4   8      181.79      208.52      3.34 o 
   2  -4   8      434.20      455.73      7.49 o 
   3  -4   8       16.04       17.10      1.65 o 
   4  -4   8      432.95      423.99      8.36 o 
   5  -4   8        2.53        1.02      1.51 o 
   6  -4   8       17.83       19.76      2.57 o 
  -7  -3   8       24.04       26.00      2.82 o 
  -6  -3   8       22.49       28.10      3.01 o 
  -5  -3   8       13.75       12.55      1.93 o 
  -4  -3   8       64.60       71.80      3.48 o 
  -3  -3   8       43.51       37.31      2.64 o 
  -2  -3   8       12.12        9.13      1.00 o 
  -1  -3   8      964.81      947.70      8.69 o 
   0  -3   8       26.10       34.96      1.41 o 
   1  -3   8      217.51      231.72      3.33 o 
   2  -3   8        7.12        9.18      1.87 o 
   3  -3   8      543.78      564.84      7.78 o 
   4  -3   8      228.93      225.59      7.18 o 
   5  -3   8       19.00       18.18      5.52 o 
   6  -3   8        1.39        0.14      2.16 o 
  -7  -2   8       23.42       27.50      2.72 o 
  -6  -2   8       35.01       33.97      2.92 o 
  -5  -2   8      155.23      159.65      4.66 o 
  -4  -2   8       83.66       88.36      3.78 o 
  -3  -2   8      238.24      247.33      8.24 o 
  -2  -2   8       97.66       96.89      3.02 o 
  -1  -2   8       26.99       35.68      1.47 o 
   0  -2   8       88.10       83.11      1.94 o 
   1  -2   8      146.36      147.79      2.47 o 
   2  -2   8       16.40       22.11      1.73 o 
   3  -2   8       17.09       17.23      1.64 o 
   4  -2   8      156.56      167.65      4.44 o 
   5  -2   8      119.80      114.62      5.36 o 
   6  -2   8      124.07      126.31      5.32 o 
  -7  -1   8        1.67        3.42      1.67 o 
  -6  -1   8       11.62       12.88      2.09 o 
  -5  -1   8       41.96       42.62      3.01 o 
  -4  -1   8        3.02        3.52      1.20 o 
  -3  -1   8       19.09       15.48      1.59 o 
  -2  -1   8      409.07      430.55      6.10 o 
  -1  -1   8      975.41     1045.10      8.17 o 
   0  -1   8        7.01        6.89      0.77 o 
   1  -1   8       63.02       48.09      1.84 o 
   2  -1   8       59.38       60.91      3.42 o 
   3  -1   8        1.50        0.25      1.33 o 
   4  -1   8      101.89      101.59      3.87 o 
   5  -1   8      311.51      313.91      7.97 o 
   6  -1   8        3.42        0.97      1.54 o 
  -7   0   8       31.20       32.26      2.93 o 
  -6   0   8        7.21        7.70      1.79 o 
  -5   0   8       76.16       77.05      5.76 o 
  -4   0   8      129.25      111.95      4.71 o 
  -3   0   8        2.88        2.85      1.06 o 
  -2   0   8     2023.25     2121.36     20.86 o 
  -1   0   8      482.56      495.44      5.30 o 
   0   0   8        0.09        0.78      0.51 o 
   1   0   8      436.30      438.11      5.24 o 
   2   0   8      783.58      789.54      9.13 o 
   3   0   8       53.63       67.89      2.57 o 
   4   0   8       14.84       15.04      2.22 o 
   5   0   8        2.25        4.24      1.72 o 
   6   0   8      287.46      325.18      8.39 o 
  -7   1   8        0.65        4.20      2.98 o 
  -6   1   8      115.16      118.42      4.36 o 
  -5   1   8       22.71       16.57      1.97 o 
  -4   1   8     1189.77     1127.35     14.46 o 
  -3   1   8      128.07      133.33      3.99 o 
  -2   1   8        2.65        4.17      0.96 o 
  -1   1   8      105.04      121.96      3.42 o 
   0   1   8      237.76      233.63      3.29 o 
   1   1   8       91.38       94.31      2.96 o 
   2   1   8      161.44      172.52      3.77 o 
   3   1   8       63.55       74.29      3.76 o 
   4   1   8      107.49      100.56      4.63 o 
   5   1   8       86.03       94.48      4.68 o 
   6   1   8        5.65        4.66      1.93 o 
  -7   2   8       98.51      104.61      3.75 o 
  -6   2   8      119.05      123.05      4.12 o 
  -5   2   8      237.08      227.02      5.86 o 
  -4   2   8       15.49       17.37      1.98 o 
  -3   2   8        0.13        0.10      1.09 o 
  -2   2   8       15.24       16.32      1.37 o 
  -1   2   8      192.80      210.23      3.11 o 
   0   2   8       19.81       20.28      1.15 o 
   1   2   8      283.65      286.12      4.14 o 
   2   2   8        0.92        0.40      0.93 o 
   3   2   8        1.34        3.11      1.52 o 
   4   2   8       32.16       29.94      3.87 o 
   5   2   8        1.04        0.70      1.86 o 
   6   2   8       18.63       20.79      2.93 o 
  -7   3   8       16.08       21.17      2.60 o 
  -6   3   8        4.91        3.08      1.53 o 
  -5   3   8       57.42       60.46      3.37 o 
  -4   3   8       38.92       36.28      2.60 o 
  -3   3   8       27.15       27.81      2.31 o 
  -2   3   8        1.56       -1.11      0.75 o 
  -1   3   8      159.78      144.82      2.58 o 
   0   3   8      110.15      117.78      2.32 o 
   1   3   8      587.62      585.70      7.56 o 
   2   3   8        7.67        6.10      1.43 o 
   3   3   8        0.16       -0.20      1.19 o 
   4   3   8       60.27       52.36      9.75 o 
   5   3   8       26.38       22.83      3.10 o 
   6   3   8       52.77       57.99      4.48 o 
  -7   4   8       20.34       19.60      2.73 o 
  -6   4   8      145.43      150.68      5.25 o 
  -5   4   8      114.50      126.64      4.64 o 
  -4   4   8       29.60       35.46      2.68 o 
  -3   4   8        0.37        1.33      1.41 o 
  -2   4   8       74.13       77.58      2.85 o 
  -1   4   8        0.19        0.10      0.68 o 
   0   4   8       88.56       98.78      2.27 o 
   1   4   8      163.09      166.46      4.39 o 
   2   4   8      171.49      163.18      9.03 o 
   3   4   8        2.26        2.49      1.52 o 
   4   4   8        0.42        1.10      1.68 o 
   5   4   8       11.49        8.69      2.32 o 
   6   4   8        6.80        8.36      2.54 o 
  -6   5   8      113.49      122.88      5.49 o 
  -5   5   8       14.66       13.80      2.12 o 
  -4   5   8        1.90        1.57      1.30 o 
  -3   5   8        0.40        1.57      1.19 o 
  -2   5   8      291.25      294.64      5.67 o 
  -1   5   8      219.70      206.33      4.07 o 
   0   5   8       82.23       82.64      2.38 o 
   1   5   8      366.88      347.39      6.00 o 
   2   5   8       94.05       89.63      3.82 o 
   3   5   8       92.92       84.20      6.89 o 
   4   5   8        6.29       12.29      2.66 o 
   5   5   8       18.33       21.02      3.37 o 
  -6   6   8       15.07       18.60      2.98 o 
  -5   6   8       16.36       14.12      2.58 o 
  -4   6   8      141.03      139.92      5.62 o 
  -3   6   8       98.44       90.87      3.97 o 
  -2   6   8        0.58       -0.23      1.03 o 
  -1   6   8       24.19       22.55      1.73 o 
   0   6   8        3.53        2.83      1.44 o 
   1   6   8        6.11        9.82      1.43 o 
   2   6   8      530.54      502.02     10.24 o 
   3   6   8        2.56        5.79      2.27 o 
   4   6   8       53.13       50.65      4.66 o 
   5   6   8       82.44       84.07      5.87 o 
  -6   7   8       18.60       22.81      7.08 o 
  -5   7   8        6.96        5.58      2.02 o 
  -4   7   8        4.13        1.91      1.74 o 
  -3   7   8      116.23      110.35      6.16 o 
  -2   7   8        9.00       12.06      1.96 o 
  -1   7   8       17.88       20.91      2.23 o 
   0   7   8      173.28      165.02     11.00 o 
   1   7   8      193.83      191.63      5.12 o 
   2   7   8       89.67       91.20      4.77 o 
   3   7   8        2.04        0.74      1.59 o 
   4   7   8       19.34       20.94      5.96 o 
   5   7   8       20.86       18.91      3.61 o 
  -5   8   8       64.38       63.31      6.92 o 
  -4   8   8       75.04       86.06      6.19 o 
  -3   8   8       63.42       60.78      3.70 o 
  -2   8   8       14.73       15.24      2.16 o 
  -1   8   8       83.78       84.24      3.61 o 
   0   8   8        7.74        8.66      2.45 o 
   1   8   8       66.93       66.45      3.75 o 
   2   8   8        0.97        1.91      1.79 o 
   3   8   8       74.44       71.78      6.75 o 
   4   8   8        8.77        5.72      2.84 o 
  -5   9   8       10.44        8.33      2.73 o 
  -4   9   8        7.08        5.23      2.29 o 
  -3   9   8       54.23       49.70      3.93 o 
  -2   9   8        0.17        1.48      1.69 o 
  -1   9   8       41.57       43.16      3.50 o 
   0   9   8        0.26       -0.36      1.91 o 
   1   9   8       17.87       21.04      2.99 o 
   2   9   8      169.53      165.59      7.88 o 
   3   9   8      237.97      227.76      7.98 o 
   4   9   8        3.36        4.14      2.84 o 
  -4  10   8        0.24       -1.18      1.95 o 
  -3  10   8        0.07        0.06      1.82 o 
  -2  10   8        3.39        3.94      2.35 o 
  -1  10   8       38.03       44.31      3.60 o 
   0  10   8       88.92      100.89      5.44 o 
   1  10   8       50.20       46.43      4.04 o 
   2  10   8       51.03       54.67      6.61 o 
   3  10   8       36.65       46.67      5.52 o 
  -3  11   8       10.93        4.75      3.00 o 
  -2  11   8       77.75       92.52     11.41 o 
  -1  11   8        1.52        1.70      4.17 o 
   0  11   8      140.42      151.72      6.78 o 
   1  11   8        3.95        5.88      2.67 o 
   2  11   8        3.49        6.38      5.21 o 
  -2  12   8       13.02       23.83      6.22 o 
  -1  12   8        3.48       10.64      4.35 o 
   0  12   8       45.24       41.77      4.85 o 
   1  12   8        0.71        1.92      2.55 o 
  -2 -14   9        3.96        7.68      4.65 o 
  -1 -14   9        9.72       15.97      4.62 o 
   0 -14   9        0.56       -1.74      7.38 o 
   1 -14   9        8.39       40.45      8.61 o 
  -3 -13   9       23.63       25.26      6.06 o 
  -2 -13   9        5.60        5.16      2.63 o 
  -1 -13   9       40.08       38.88      4.23 o 
   0 -13   9       47.30       44.16      3.68 o 
   1 -13   9       17.15       19.08      3.89 o 
   2 -13   9       19.79       13.21      2.95 o 
   3 -13   9        1.53       -1.18      2.57 o 
  -4 -12   9        3.12        2.61      4.44 o 
  -3 -12   9       13.80        8.03      4.37 o 
  -2 -12   9       38.15       38.25      3.74 o 
  -1 -12   9       85.91       94.93      5.61 o 
   0 -12   9       88.96       99.45      4.80 o 
   1 -12   9        6.09        6.33      2.36 o 
   2 -12   9       12.47       11.96      2.42 o 
   3 -12   9       92.98      106.55      7.01 o 
  -5 -11   9        0.02        3.96      2.45 o 
  -4 -11   9        1.45        2.66      1.66 o 
  -3 -11   9       72.70       77.89      6.08 o 
  -2 -11   9       32.00       32.68      2.98 o 
  -1 -11   9        0.13        0.60      2.69 o 
   0 -11   9        0.69       -1.73      1.78 o 
   1 -11   9       14.41       15.63      2.62 o 
   2 -11   9        9.94       11.34      3.42 o 
   3 -11   9       86.37       91.46      8.47 o 
   4 -11   9       34.12       27.05      5.44 o 
  -5 -10   9        4.84        1.24      2.17 o 
  -4 -10   9        0.40        0.98      1.84 o 
  -3 -10   9        0.57       -0.78      1.49 o 
  -2 -10   9        5.50        3.20      1.57 o 
  -1 -10   9       17.54       15.56      2.50 o 
   0 -10   9      104.53      101.96      4.15 o 
   1 -10   9        7.35        3.78      1.66 o 
   2 -10   9       31.47       31.38      3.02 o 
   3 -10   9       28.28       31.58      3.45 o 
   4 -10   9       14.11       11.12      3.06 o 
   5 -10   9        0.21        2.23      2.36 o 
  -5  -9   9       23.30       24.91      3.47 o 
  -4  -9   9       16.31       12.65      2.69 o 
  -3  -9   9       93.40       94.25      3.90 o 
  -2  -9   9      220.89      207.18      4.57 o 
  -1  -9   9       94.51       93.59      4.36 o 
   0  -9   9       75.26       74.24      3.24 o 
   1  -9   9      200.81      168.86      5.22 o 
   2  -9   9      101.26       94.24      4.12 o 
   3  -9   9       97.53      102.26      5.08 o 
   4  -9   9        4.94        6.21      2.13 o 
   5  -9   9       13.84       13.90      3.15 o 
  -6  -8   9       68.91       63.32      6.37 o 
  -5  -8   9        3.63        7.25      2.24 o 
  -4  -8   9      107.50      109.49      5.31 o 
  -3  -8   9       48.17       40.75      3.15 o 
  -2  -8   9      308.31      311.64      5.44 o 
  -1  -8   9      341.36      332.03      6.11 o 
   0  -8   9        1.69       -1.28      1.28 o 
   1  -8   9       10.73       11.89      1.98 o 
   2  -8   9      358.48      352.28      7.85 o 
   3  -8   9        2.87        0.13      1.56 o 
   4  -8   9       43.76       40.70      4.93 o 
   5  -8   9        1.54       -0.27      1.87 o 
  -6  -7   9        0.01        2.61      3.44 o 
  -5  -7   9      184.99      176.36      6.57 o 
  -4  -7   9      199.50      197.37      6.62 o 
  -3  -7   9        1.05        1.02      1.21 o 
  -2  -7   9      210.14      203.19      5.05 o 
  -1  -7   9      498.17      474.26      6.74 o 
   0  -7   9      228.96      229.40      4.38 o 
   1  -7   9        6.75       10.88      3.04 o 
   2  -7   9       36.15       23.22      2.15 o 
   3  -7   9       49.65       46.03      3.60 o 
   4  -7   9       41.34       36.42      3.24 o 
   5  -7   9       25.06       23.54      3.16 o 
  -6  -6   9       76.12       83.63      6.31 o 
  -5  -6   9       99.72      113.02      5.16 o 
  -4  -6   9      127.11      124.84      5.11 o 
  -3  -6   9      217.70      202.61      5.31 o 
  -2  -6   9      538.35      502.87      8.12 o 
  -1  -6   9        5.68        5.63      0.98 o 
   0  -6   9        1.53        3.53      1.07 o 
   1  -6   9       11.02       15.82      1.38 o 
   2  -6   9        0.47        1.40      1.66 o 
   3  -6   9       15.11       16.02      2.21 o 
   4  -6   9       38.20       36.26      3.09 o 
   5  -6   9        5.93        2.30      1.80 o 
   6  -6   9        0.22        1.49      2.02 o 
  -7  -5   9       67.03       76.30      4.62 o 
  -6  -5   9        3.31        4.09      2.18 o 
  -5  -5   9       16.84       13.70      2.38 o 
  -4  -5   9       94.95       92.02      8.67 o 
  -3  -5   9      596.24      586.77      9.33 o 
  -2  -5   9      110.87      110.24      3.06 o 
  -1  -5   9        4.98        7.54      1.17 o 
   0  -5   9       44.60       49.72      1.83 o 
   1  -5   9       19.62       20.08      1.35 o 
   2  -5   9      137.51      110.99      4.21 o 
   3  -5   9       28.22       20.02      5.29 o 
   4  -5   9       33.30       34.43      2.90 o 
   5  -5   9       28.99       29.81      3.16 o 
   6  -5   9       10.45       12.23      2.66 o 
  -7  -4   9        0.19        0.75      2.07 o 
  -6  -4   9        7.37       13.84      4.08 o 
  -5  -4   9       18.82       15.08      2.30 o 
  -4  -4   9       25.18       21.32      2.38 o 
  -3  -4   9      364.18      346.29      6.64 o 
  -2  -4   9       42.55       38.95      1.97 o 
  -1  -4   9        1.87        5.72      1.43 o 
   0  -4   9       84.59       78.53      2.13 o 
   1  -4   9      128.15      132.71      3.93 o 
   2  -4   9      105.67      116.22      3.94 o 
   3  -4   9        4.16       -0.67      1.19 o 
   4  -4   9       19.64       18.11      2.54 o 
   5  -4   9       40.53       45.46      4.49 o 
   6  -4   9       22.78       19.75      2.95 o 
  -7  -3   9       11.34       12.39      2.36 o 
  -6  -3   9        0.67       -1.43      1.39 o 
  -5  -3   9       18.77       14.74      2.33 o 
  -4  -3   9      115.01      103.57      4.27 o 
  -3  -3   9       33.47       27.19      2.07 o 
  -2  -3   9       53.04       42.97      3.31 o 
  -1  -3   9       11.69       19.71      1.30 o 
   0  -3   9       23.22       22.45      1.63 o 
   1  -3   9       52.62       60.22      1.92 o 
   2  -3   9      227.01      212.23      4.80 o 
   3  -3   9      529.30      513.66      8.14 o 
   4  -3   9      289.50      290.16      7.71 o 
   5  -3   9       11.86       11.21      2.42 o 
   6  -3   9       38.34       44.43      3.86 o 
  -7  -2   9        1.09        2.13      1.64 o 
  -6  -2   9        7.97       10.22      1.96 o 
  -5  -2   9        0.19        0.59      1.19 o 
  -4  -2   9       97.18       96.37      3.58 o 
  -3  -2   9       55.23       44.30      2.30 o 
  -2  -2   9      164.36      158.20      5.19 o 
  -1  -2   9      506.00      550.78      5.84 o 
   0  -2   9       31.12       34.51      1.38 o 
   1  -2   9      913.57      923.11      9.56 o 
   2  -2   9       10.53       12.99      1.32 o 
   3  -2   9      238.15      235.87      6.64 o 
   4  -2   9        1.66        3.21      1.36 o 
   5  -2   9      319.05      331.94      9.87 o 
   6  -2   9       82.76       93.45      5.06 o 
  -7  -1   9        3.48        1.73      1.84 o 
  -6  -1   9        0.23        2.11      1.39 o 
  -5  -1   9        4.41        4.06      1.52 o 
  -4  -1   9      179.06      168.82      5.29 o 
  -3  -1   9       74.77       78.93      3.53 o 
  -2  -1   9      884.00      888.30      8.87 o 
  -1  -1   9      439.89      476.48      5.18 o 
   0  -1   9       64.17       63.16      1.72 o 
   1  -1   9      809.72      760.91     11.11 o 
   2  -1   9      228.91      229.76      4.71 o 
   3  -1   9      185.05      167.98      4.95 o 
   4  -1   9      271.91      278.76      7.69 o 
   5  -1   9       29.30       26.17      2.91 o 
   6  -1   9        0.01       -1.07      1.65 o 
  -7   0   9       39.33       44.57      3.42 o 
  -6   0   9       36.63       34.04      3.92 o 
  -5   0   9       91.15       96.15      4.30 o 
  -4   0   9       76.85       78.48      3.68 o 
  -3   0   9       38.73       44.08      2.83 o 
  -2   0   9      420.09      426.15      5.60 o 
  -1   0   9       10.72       13.09      1.00 o 
   0   0   9      435.12      434.14      5.03 o 
   1   0   9      417.59      428.68      5.67 o 
   2   0   9       12.31        9.11      1.29 o 
   3   0   9       20.33       18.39      2.89 o 
   4   0   9       49.30       50.22      3.69 o 
   5   0   9       77.16       70.62      4.29 o 
   6   0   9       48.85       46.76      3.77 o 
  -7   1   9        9.23        8.30      2.09 o 
  -6   1   9        0.81        1.67      1.55 o 
  -5   1   9      127.37      114.67      4.33 o 
  -4   1   9        7.74        5.22      1.41 o 
  -3   1   9       10.88       12.27      1.77 o 
  -2   1   9      207.76      213.68      4.31 o 
  -1   1   9        1.36        0.72      0.68 o 
   0   1   9        6.24        6.14      1.06 o 
   1   1   9        1.74        1.38      0.78 o 
   2   1   9        6.18        6.49      1.30 o 
   3   1   9       72.08       74.02      4.15 o 
   4   1   9       55.96       50.46      4.20 o 
   5   1   9      185.57      189.81      6.93 o 
   6   1   9      121.65      133.04      9.05 o 
  -7   2   9       27.06       23.76      2.60 o 
  -6   2   9       49.91       53.08      3.03 o 
  -5   2   9        4.43        4.69      1.35 o 
  -4   2   9       89.33       88.08      3.29 o 
  -3   2   9       88.47       91.13      3.51 o 
  -2   2   9       28.90       28.54      1.92 o 
  -1   2   9      114.00      116.80      2.87 o 
   0   2   9       16.74       15.37      1.14 o 
   1   2   9       59.76       60.17      3.00 o 
   2   2   9        4.40        5.11      1.09 o 
   3   2   9      816.49      760.28     14.46 o 
   4   2   9       53.22       51.18      5.55 o 
   5   2   9        0.09        1.33      1.69 o 
   6   2   9        5.16        4.66      2.15 o 
  -7   3   9       67.15       65.14      5.08 o 
  -6   3   9       10.03       12.25      2.17 o 
  -5   3   9       99.40       93.03      4.19 o 
  -4   3   9      139.57      134.46      5.17 o 
  -3   3   9      266.46      246.61      5.93 o 
  -2   3   9      135.54      136.33      3.74 o 
  -1   3   9       29.56       35.44      1.62 o 
   0   3   9        6.38       10.15      1.00 o 
   1   3   9      128.27      124.05      3.34 o 
   2   3   9       54.05       55.18      3.19 o 
   3   3   9      257.79      250.96     10.62 o 
   4   3   9        5.45        5.93      2.43 o 
   5   3   9       38.63       41.21      6.40 o 
   6   3   9       69.35       74.16      5.50 o 
  -6   4   9       23.53       19.97      2.55 o 
  -5   4   9       59.37       62.51      3.71 o 
  -4   4   9      179.44      177.03      5.39 o 
  -3   4   9       62.58       64.68      3.42 o 
  -2   4   9       44.99       43.16      2.89 o 
  -1   4   9        0.30        0.28      0.72 o 
   0   4   9      137.54      154.31      2.92 o 
   1   4   9      577.28      575.60      9.93 o 
   2   4   9      337.00      318.38      6.86 o 
   3   4   9        0.11       -0.33      1.71 o 
   4   4   9       12.09        5.98      2.12 o 
   5   4   9        0.00        0.79      1.81 o 
  -6   5   9       35.39       36.16      3.66 o 
  -5   5   9       34.93       40.97      3.45 o 
  -4   5   9        5.31        4.64      1.89 o 
  -3   5   9      751.62      731.59     11.60 o 
  -2   5   9      224.74      212.27      4.94 o 
  -1   5   9        0.00        1.96      1.08 o 
   0   5   9      228.11      230.38      4.84 o 
   1   5   9       25.92       30.41      2.13 o 
   2   5   9       11.42       10.49      2.18 o 
   3   5   9        8.66       11.69      2.65 o 
   4   5   9       26.70       27.83      3.74 o 
   5   5   9        2.03        0.00      2.01 o 
  -6   6   9       27.87       38.16      6.42 o 
  -5   6   9      162.74      181.71      6.86 o 
  -4   6   9       13.97       11.56      2.21 o 
  -3   6   9       41.04       42.57      3.17 o 
  -2   6   9       13.01       12.90      1.76 o 
  -1   6   9       33.34       32.20      2.00 o 
   0   6   9      358.82      373.17      7.78 o 
   1   6   9      130.04      142.13      4.95 o 
   2   6   9       21.91       24.77      3.00 o 
   3   6   9        6.59        8.55      2.68 o 
   4   6   9        3.51        3.29      2.11 o 
   5   6   9       11.08        9.86      2.90 o 
  -5   7   9       47.60       45.44      4.22 o 
  -4   7   9       15.07       13.69      2.68 o 
  -3   7   9        7.49        7.47      1.67 o 
  -2   7   9      130.23      133.25      4.59 o 
  -1   7   9        0.69        0.54      1.01 o 
   0   7   9       14.21       16.67      2.91 o 
   1   7   9      118.90      113.89      4.51 o 
   2   7   9       32.56       37.83      3.56 o 
   3   7   9        0.18        2.25      1.90 o 
   4   7   9        6.64        7.77      3.02 o 
  -5   8   9       33.34       32.36      4.10 o 
  -4   8   9       29.02       34.35      3.90 o 
  -3   8   9        5.82        4.74      1.59 o 
  -2   8   9       54.64       55.65      3.15 o 
  -1   8   9       59.31       65.53      4.05 o 
   0   8   9      218.84      216.80      7.14 o 
   1   8   9        0.39        1.18      1.94 o 
   2   8   9       27.23       25.37      3.47 o 
   3   8   9        6.72        5.06      2.48 o 
   4   8   9       18.38       22.19      4.12 o 
  -4   9   9       68.99       67.47      5.17 o 
  -3   9   9      119.29      120.46      6.13 o 
  -2   9   9        0.01        0.09      1.42 o 
  -1   9   9       16.94       15.48      2.67 o 
   0   9   9       55.09       57.14      5.51 o 
   1   9   9        0.65        1.55      2.07 o 
   2   9   9        0.25        2.47      2.69 o 
   3   9   9        0.27        1.50      2.21 o 
  -4  10   9        4.69        3.75      2.38 o 
  -3  10   9       69.42       67.57      4.39 o 
  -2  10   9        2.53       -2.28      2.41 o 
  -1  10   9       12.92       11.96      2.68 o 
   0  10   9        6.69        5.65      2.68 o 
   1  10   9        7.51        8.29      2.94 o 
   2  10   9       39.17       46.81      6.32 o 
   3  10   9       32.41       39.90      5.32 o 
  -3  11   9        1.16        4.06      4.40 o 
  -2  11   9        5.85       10.20      5.03 o 
  -1  11   9        4.06       -2.31      3.65 o 
   0  11   9        0.72        0.85      2.50 o 
   1  11   9       12.71       14.07      4.01 o 
   2  11   9       20.10       30.15     10.52 o 
  -1  12   9        0.32        0.99      4.32 o 
   0  12   9        9.45       12.25      3.83 o 
  -2 -14  10       65.01       69.31     14.61 o 
  -1 -14  10       73.18       83.93     10.84 o 
   0 -14  10       36.71       33.85     10.28 o 
   1 -14  10       65.85       74.63      8.33 o 
  -3 -13  10       17.71       21.02      5.65 o 
  -2 -13  10       94.69      107.52      8.14 o 
  -1 -13  10       42.61       42.29      3.87 o 
   0 -13  10       11.80       11.97      2.62 o 
   1 -13  10      116.58      127.35      9.11 o 
   2 -13  10       67.06       60.51      8.58 o 
  -4 -12  10        2.19        4.17      5.46 o 
  -3 -12  10       18.59       23.15      9.10 o 
  -2 -12  10        2.28        1.32      2.45 o 
  -1 -12  10        2.76        2.36      2.17 o 
   0 -12  10      311.23      317.62      8.16 o 
   1 -12  10       26.60       22.03      3.89 o 
   2 -12  10       14.63       21.65      3.33 o 
   3 -12  10       72.90       82.22      6.51 o 
  -4 -11  10       11.75        7.95      4.13 o 
  -3 -11  10        2.81        2.12      2.99 o 
  -2 -11  10        3.44       -1.68      1.66 o 
  -1 -11  10        5.57        6.15      2.28 o 
   0 -11  10      107.44      110.01      4.94 o 
   1 -11  10        0.04        1.64      1.71 o 
   2 -11  10        0.70        2.17      1.72 o 
   3 -11  10      107.38      124.37      7.10 o 
   4 -11  10        3.36        3.65      2.50 o 
  -5 -10  10       26.10       22.94      3.69 o 
  -4 -10  10        8.51        9.95      2.95 o 
  -3 -10  10        3.24        1.01      1.57 o 
  -2 -10  10        3.11        2.36      1.84 o 
  -1 -10  10       20.04       16.28      2.69 o 
   0 -10  10       84.79       91.84      5.06 o 
   1 -10  10       57.14       64.33      3.77 o 
   2 -10  10      100.81       94.29      4.49 o 
   3 -10  10       33.02       40.75      4.56 o 
   4 -10  10        0.00        0.00      2.27 o 
  -5  -9  10       86.26      101.45      5.90 o 
  -4  -9  10        0.56        1.30      1.69 o 
  -3  -9  10       33.87       41.65      2.98 o 
  -2  -9  10        8.70        8.30      1.63 o 
  -1  -9  10      488.93      460.33      9.86 o 
   0  -9  10        6.95        8.28      1.90 o 
   1  -9  10        9.24        4.02      1.63 o 
   2  -9  10       27.22       24.81      2.65 o 
   3  -9  10       83.05       80.33      4.83 o 
   4  -9  10        0.02        0.81      1.88 o 
   5  -9  10        9.67       10.77      3.96 o 
  -6  -8  10       97.36      124.58      6.77 o 
  -5  -8  10       27.30       23.22      3.42 o 
  -4  -8  10       60.60       67.01      4.61 o 
  -3  -8  10       11.20        8.13      1.83 o 
  -2  -8  10      572.00      536.72      7.64 o 
  -1  -8  10        7.16        3.80      1.58 o 
   0  -8  10      216.29      198.21      4.85 o 
   1  -8  10      156.58      158.53      4.98 o 
   2  -8  10      214.94      200.16      6.02 o 
   3  -8  10        3.25        4.22      1.90 o 
   4  -8  10       18.71       25.03      3.12 o 
   5  -8  10        0.27        0.76      2.34 o 
  -6  -7  10       32.60       27.52      3.53 o 
  -5  -7  10        2.67        1.27      1.76 o 
  -4  -7  10       45.12       40.56      4.48 o 
  -3  -7  10       11.87        8.48      1.80 o 
  -2  -7  10      400.19      371.33      6.02 o 
  -1  -7  10      391.00      369.83      6.03 o 
   0  -7  10       53.38       47.77      2.28 o 
   1  -7  10       68.64       49.51      3.78 o 
   2  -7  10        7.37        4.59      1.52 o 
   3  -7  10        9.48       11.57      2.40 o 
   4  -7  10       24.00       18.02      2.62 o 
   5  -7  10       35.25       41.18      4.62 o 
  -6  -6  10        0.01        3.19      2.14 o 
  -5  -6  10      125.56      113.29      8.07 o 
  -4  -6  10      191.49      177.95      6.29 o 
  -3  -6  10       31.70       28.31      2.48 o 
  -2  -6  10      525.05      521.61      7.56 o 
  -1  -6  10      252.27      243.00      4.68 o 
   0  -6  10       50.49       53.83      2.42 o 
   1  -6  10       40.02       36.37      2.75 o 
   2  -6  10       26.34       23.47      2.81 o 
   3  -6  10      123.00      124.63      4.98 o 
   4  -6  10       12.48        7.04      2.39 o 
   5  -6  10        0.11       -0.02      1.65 o 
  -6  -5  10        0.33       -1.33      1.87 o 
  -5  -5  10        3.68        3.00      1.82 o 
  -4  -5  10        7.92        6.41      1.84 o 
  -3  -5  10       11.02       17.84      2.06 o 
  -2  -5  10      610.76      606.49      8.10 o 
  -1  -5  10      106.90      101.53      3.25 o 
   0  -5  10       63.25       65.66      3.74 o 
   1  -5  10        0.39        0.40      0.98 o 
   2  -5  10        0.31       -1.62      1.36 o 
   3  -5  10        5.84        7.14      2.11 o 
   4  -5  10       72.45       80.79      4.67 o 
   5  -5  10       11.00       13.81      2.81 o 
   6  -5  10       10.55       10.33      2.98 o 
  -7  -4  10       18.84       22.74      5.40 o 
  -6  -4  10      129.89      127.48      4.88 o 
  -5  -4  10       18.13       17.71      3.33 o 
  -4  -4  10       49.56       49.27      4.25 o 
  -3  -4  10       89.76      100.72      3.71 o 
  -2  -4  10      160.62      164.14      3.73 o 
  -1  -4  10       15.58       12.71      1.28 o 
   0  -4  10      497.42      465.37      5.94 o 
   1  -4  10        6.15        4.00      1.41 o 
   2  -4  10        2.53        0.41      1.39 o 
   3  -4  10       36.28       41.01      4.33 o 
   4  -4  10       96.06       84.91      4.60 o 
   5  -4  10        3.07        3.38      2.04 o 
   6  -4  10       81.95      105.13      7.82 o 
  -7  -3  10       25.67       32.51      5.52 o 
  -6  -3  10      152.91      169.58     10.36 o 
  -5  -3  10        2.27        2.74      1.30 o 
  -4  -3  10        4.34        7.98      1.92 o 
  -3  -3  10       25.41       23.09      2.11 o 
  -2  -3  10       30.27       29.74      2.11 o 
  -1  -3  10        5.07        2.94      1.12 o 
   0  -3  10      148.65      162.61      3.23 o 
   1  -3  10      109.08      104.00      3.72 o 
   2  -3  10       98.03       93.91      3.06 o 
   3  -3  10      911.80      884.38     13.16 o 
   4  -3  10       76.29       78.93      7.12 o 
   5  -3  10        2.15       -0.14      1.60 o 
   6  -3  10       50.54       52.79      6.68 o 
  -7  -2  10      110.15      120.25      5.45 o 
  -6  -2  10        6.37        6.01      1.88 o 
  -5  -2  10       14.65       16.43      2.37 o 
  -4  -2  10       66.49       58.39      3.13 o 
  -3  -2  10      131.26      143.57      3.83 o 
  -2  -2  10      364.93      370.23      5.24 o 
  -1  -2  10       20.85       27.01      1.45 o 
   0  -2  10      111.16       89.53      2.54 o 
   1  -2  10      213.47      202.13      4.43 o 
   2  -2  10       90.52       95.41      3.03 o 
   3  -2  10       76.51       76.37      4.89 o 
   4  -2  10        5.70        5.46      1.69 o 
   5  -2  10        8.63        9.49      2.53 o 
   6  -2  10       15.89       15.42      2.97 o 
  -7  -1  10       17.50       18.82      2.65 o 
  -6  -1  10       26.27       29.32      3.04 o 
  -5  -1  10        4.16        7.36      1.88 o 
  -4  -1  10      140.92      126.86      4.78 o 
  -3  -1  10      172.35      159.76      4.37 o 
  -2  -1  10       69.73       67.80      2.96 o 
  -1  -1  10       27.67       23.11      1.33 o 
   0  -1  10       46.81       41.69      1.58 o 
   1  -1  10       37.62       46.19      1.79 o 
   2  -1  10       14.11       19.04      2.10 o 
   3  -1  10      166.27      159.32      5.03 o 
   4  -1  10       59.07       58.74      4.03 o 
   5  -1  10       41.63       58.33      4.16 o 
   6  -1  10        1.79        0.61      2.00 o 
  -7   0  10       13.06        7.77      3.65 o 
  -6   0  10       24.25       23.29      2.84 o 
  -5   0  10       10.87       12.41      2.20 o 
  -4   0  10      512.80      477.28      9.67 o 
  -3   0  10        1.30        3.54      1.15 o 
  -2   0  10      100.38       99.02      2.67 o 
  -1   0  10      643.93      664.37      6.34 o 
   0   0  10       35.90       41.02      1.66 o 
   1   0  10      142.43      152.10      3.19 o 
   2   0  10        0.29       -0.29      0.99 o 
   3   0  10       40.50       46.29      5.45 o 
   4   0  10        0.54        0.42      1.44 o 
   5   0  10       62.31       56.44      7.75 o 
   6   0  10        1.96        1.17      1.95 o 
  -7   1  10        9.58       10.00      2.73 o 
  -6   1  10       24.35       32.81      4.62 o 
  -5   1  10       75.18       85.32      5.08 o 
  -4   1  10      127.56      128.06      4.85 o 
  -3   1  10      148.03      151.56      4.34 o 
  -2   1  10      614.72      619.56      7.12 o 
  -1   1  10      330.01      346.57      5.51 o 
   0   1  10      473.38      484.10      7.22 o 
   1   1  10      181.61      168.42      6.57 o 
   2   1  10       11.22        6.77      1.17 o 
   3   1  10      111.55      105.78      5.67 o 
   4   1  10      229.53      212.72     10.69 o 
   5   1  10       69.86       74.84      4.88 o 
   6   1  10       79.30       89.54      5.34 o 
  -7   2  10       31.97       35.07      3.36 o 
  -6   2  10       60.89       65.78      3.48 o 
  -5   2  10      137.28      136.75      4.40 o 
  -4   2  10        0.03       -0.26      1.00 o 
  -3   2  10      170.04      171.85      4.36 o 
  -2   2  10       49.11       51.45      2.01 o 
  -1   2  10        9.74       10.33      1.34 o 
   0   2  10      275.57      271.28      4.04 o 
   1   2  10        5.94        7.90      1.47 o 
   2   2  10      220.96      208.23      5.35 o 
   3   2  10        2.73       -2.13      1.87 o 
   4   2  10      103.25       99.45      5.31 o 
   5   2  10       25.31       26.84      4.09 o 
   6   2  10      221.02      222.68      8.28 o 
  -6   3  10        0.42        1.79      1.60 o 
  -5   3  10        3.61        3.01      1.49 o 
  -4   3  10      356.63      329.98      7.54 o 
  -3   3  10        0.05       -0.58      0.89 o 
  -2   3  10       21.79       17.25      1.34 o 
  -1   3  10        8.23        5.50      1.21 o 
   0   3  10      237.86      237.55      5.10 o 
   1   3  10        2.60        3.78      1.19 o 
   2   3  10      122.70      129.90      5.38 o 
   3   3  10       23.58       27.61      4.30 o 
   4   3  10       11.14       12.14      2.72 o 
   5   3  10      112.00      119.15      6.37 o 
  -6   4  10        4.52        4.27      1.92 o 
  -5   4  10        9.76        8.66      2.45 o 
  -4   4  10        0.12        2.39      1.40 o 
  -3   4  10      231.94      219.93      5.28 o 
  -2   4  10       32.93       36.38      2.38 o 
  -1   4  10      250.34      218.48      4.34 o 
   0   4  10        9.19        9.07      1.78 o 
   1   4  10        6.60        3.40      1.76 o 
   2   4  10        2.58        1.54      1.46 o 
   3   4  10      189.68      178.27     11.43 o 
   4   4  10       63.97       86.42      5.63 o 
   5   4  10        6.98        5.21      3.75 o 
  -6   5  10        0.72       -1.32      1.74 o 
  -5   5  10        0.13        0.12      1.50 o 
  -4   5  10      108.65      101.46      7.29 o 
  -3   5  10       75.93       73.50      5.00 o 
  -2   5  10      182.70      159.26      4.47 o 
  -1   5  10      354.61      353.69      5.81 o 
   0   5  10       64.03       62.49      3.85 o 
   1   5  10       20.13       21.56      1.94 o 
   2   5  10      105.44       98.78      4.81 o 
   3   5  10       55.84       62.35      8.16 o 
   4   5  10        0.80       -0.85      1.88 o 
   5   5  10        0.22        1.33      2.11 o 
  -6   6  10        7.27       10.61      2.62 o 
  -5   6  10        9.84        7.55      2.50 o 
  -4   6  10       50.83       48.29      4.13 o 
  -3   6  10       30.88       28.19      2.53 o 
  -2   6  10      252.29      242.80      5.74 o 
  -1   6  10        0.57        0.79      1.22 o 
   0   6  10        6.12        3.66      2.05 o 
   1   6  10      107.35      102.21      3.62 o 
   2   6  10       81.81       75.18      4.54 o 
   3   6  10        0.68        0.75      1.72 o 
   4   6  10        0.85        1.45      2.25 o 
  -5   7  10       14.77       14.67      3.68 o 
  -4   7  10        1.28        3.60      2.85 o 
  -3   7  10        0.63        0.70      1.36 o 
  -2   7  10      131.98      135.74      5.41 o 
  -1   7  10       54.57       54.51      3.78 o 
   0   7  10        5.07        2.58      2.09 o 
   1   7  10      117.13      116.93      5.20 o 
   2   7  10       43.15       41.39      3.85 o 
   3   7  10       55.80       57.83      5.28 o 
   4   7  10       26.03       35.68      4.73 o 
  -5   8  10       12.42       10.52      2.80 o 
  -4   8  10      149.19      158.38      7.11 o 
  -3   8  10        0.24        1.79      1.85 o 
  -2   8  10        8.99        6.67      1.64 o 
  -1   8  10        0.02       -0.99      1.88 o 
   0   8  10        0.22       -0.20      2.00 o 
   1   8  10        7.52        3.96      2.19 o 
   2   8  10        1.02       -0.47      2.38 o 
   3   8  10        0.16        0.23      2.22 o 
   4   8  10      155.49      171.36     15.82 o 
  -4   9  10       22.16       28.32      3.89 o 
  -3   9  10        9.24       13.23      2.37 o 
  -2   9  10       60.66       65.73      5.17 o 
  -1   9  10        4.98        8.12      2.54 o 
   0   9  10       37.45       40.56      3.91 o 
   1   9  10        0.03       -0.29      2.12 o 
   2   9  10       12.60       15.00      7.33 o 
   3   9  10       99.13       94.63     12.05 o 
  -3  10  10        5.21        4.78      4.79 o 
  -2  10  10        5.51       -1.39      3.89 o 
  -1  10  10      136.90      154.08      6.14 o 
   0  10  10        2.28        6.75      2.81 o 
   1  10  10       54.89       48.60      4.12 o 
   2  10  10        5.86       15.93      4.95 o 
  -2  11  10       38.00       42.37      7.63 o 
  -1  11  10       12.98       22.16      5.79 o 
   0  11  10        3.36        4.19      2.82 o 
   1  11  10        0.39       -5.38      3.54 o 
  -1 -14  11       85.33       91.32      5.98 o 
   0 -14  11       11.96       18.82      4.80 o 
  -3 -13  11        0.18        2.54      4.41 o 
  -2 -13  11       15.47       14.97      8.99 o 
  -1 -13  11       22.64       28.87      3.54 o 
   0 -13  11        6.86        0.27     10.38 o 
   1 -13  11       35.23       37.56      6.06 o 
   2 -13  11        1.60        2.94      2.85 o 
  -3 -12  11        2.00       -0.68      4.67 o 
  -2 -12  11        1.73        4.06      2.24 o 
  -1 -12  11       74.44       78.12      5.03 o 
   0 -12  11        5.39        2.59      2.29 o 
   1 -12  11      145.69      156.33      6.74 o 
   2 -12  11        1.54       -0.31      2.14 o 
   3 -12  11        5.33        3.83      3.01 o 
  -4 -11  11        0.02       -0.66      2.20 o 
  -3 -11  11        3.72        2.36      2.53 o 
  -2 -11  11       31.95       37.99      3.33 o 
  -1 -11  11        9.18        8.43      4.13 o 
   0 -11  11        7.55        2.35      2.12 o 
   1 -11  11       22.68       21.60      3.31 o 
   2 -11  11        1.07        0.49      1.78 o 
   3 -11  11      156.33      138.91      7.60 o 
  -5 -10  11       12.68       13.31      3.14 o 
  -4 -10  11       11.67       12.61      2.60 o 
  -3 -10  11        0.00       -0.77      1.78 o 
  -2 -10  11      169.33      184.40      6.43 o 
  -1 -10  11       17.17       19.40      2.88 o 
   0 -10  11      232.14      229.87      6.74 o 
   1 -10  11        0.14        1.88      1.68 o 
   2 -10  11       61.31       66.81      4.04 o 
   3 -10  11       18.04       20.26      4.36 o 
   4 -10  11        3.31        4.10      2.72 o 
  -5  -9  11      115.85      128.95      7.09 o 
  -4  -9  11      104.54      124.23      5.59 o 
  -3  -9  11       41.00       46.43      3.23 o 
  -2  -9  11        5.25        5.91      1.59 o 
  -1  -9  11      613.32      591.97     11.24 o 
   0  -9  11        3.51        5.22      2.08 o 
   1  -9  11       66.68       61.92      3.67 o 
   2  -9  11       14.70       12.69      2.24 o 
   3  -9  11        1.59        3.12      2.04 o 
   4  -9  11       61.09       74.90      5.60 o 
  -5  -8  11       16.59       16.56      3.15 o 
  -4  -8  11       28.53       28.48      2.97 o 
  -3  -8  11        3.07        7.19      1.84 o 
  -2  -8  11       26.42       28.69      2.61 o 
  -1  -8  11        1.68        0.55      1.52 o 
   0  -8  11      437.37      445.65      7.62 o 
   1  -8  11      189.60      163.14      5.84 o 
   2  -8  11      183.25      162.75      5.30 o 
   3  -8  11       12.73       18.81      2.89 o 
   4  -8  11        0.42        0.29      1.71 o 
   5  -8  11       32.85       30.13      6.31 o 
  -6  -7  11       13.68       16.39      3.16 o 
  -5  -7  11       61.18       69.15      6.70 o 
  -4  -7  11        1.68        1.73      2.89 o 
  -3  -7  11       50.79       48.18      3.25 o 
  -2  -7  11       10.91       10.87      1.91 o 
  -1  -7  11        1.26        0.70      1.43 o 
   0  -7  11       55.21       50.30      2.71 o 
   1  -7  11      250.66      227.57      5.93 o 
   2  -7  11       42.21       43.20      3.77 o 
   3  -7  11       22.55       18.80      2.79 o 
   4  -7  11        3.60        4.45      2.11 o 
   5  -7  11        3.11        3.22      2.53 o 
  -6  -6  11       43.14       51.51      4.43 o 
  -5  -6  11       37.94       49.91      4.83 o 
  -4  -6  11        8.69        6.92      2.19 o 
  -3  -6  11      108.68      108.70      5.01 o 
  -2  -6  11      300.92      282.01      5.44 o 
  -1  -6  11      444.13      423.14      6.51 o 
   0  -6  11        6.93       13.51      2.88 o 
   1  -6  11        5.80        4.82      1.51 o 
   2  -6  11       37.63       35.42      2.91 o 
   3  -6  11      220.44      212.41      7.73 o 
   4  -6  11       16.20       12.69      3.96 o 
   5  -6  11       58.82       54.13      4.46 o 
  -6  -5  11        0.60        3.18      2.11 o 
  -5  -5  11       77.66       65.84      4.43 o 
  -4  -5  11      149.86      135.04      5.53 o 
  -3  -5  11      112.79      125.33      4.36 o 
  -2  -5  11        4.69        4.97      1.20 o 
  -1  -5  11      315.26      300.29      5.60 o 
   0  -5  11      121.01      119.38      3.52 o 
   1  -5  11        2.99        3.70      1.47 o 
   2  -5  11      151.54      135.30      7.28 o 
   3  -5  11       16.27       17.94      2.41 o 
   4  -5  11        5.51        5.83      2.74 o 
   5  -5  11        0.62       -0.08      1.81 o 
  -6  -4  11       11.66        9.24      1.97 o 
  -5  -4  11        2.22        0.39      1.41 o 
  -4  -4  11       44.16       28.02      3.61 o 
  -3  -4  11      160.04      162.84      6.47 o 
  -2  -4  11       18.14       17.10      1.66 o 
  -1  -4  11       63.99       72.67      2.62 o 
   0  -4  11       39.17       29.86      1.90 o 
   1  -4  11      239.46      243.32      4.16 o 
   2  -4  11       82.49       77.87      3.01 o 
   3  -4  11       64.53       59.91      4.12 o 
   4  -4  11       31.81       31.04      3.32 o 
   5  -4  11        2.20        4.30      2.26 o 
  -6  -3  11        0.41        0.27      1.38 o 
  -5  -3  11       22.83       18.72      2.62 o 
  -4  -3  11       20.45       17.72      2.14 o 
  -3  -3  11       53.44       63.07      3.15 o 
  -2  -3  11       80.37       69.03      2.64 o 
  -1  -3  11      182.25      183.18      5.98 o 
   0  -3  11        0.49        2.83      0.94 o 
   1  -3  11       65.21       68.20      2.96 o 
   2  -3  11        0.08        1.09      1.08 o 
   3  -3  11       19.97       20.43      2.93 o 
   4  -3  11        4.66        2.14      1.71 o 
   5  -3  11       12.94       13.28      3.80 o 
   6  -3  11        0.03        0.31      2.14 o 
  -6  -2  11       26.56       27.16      3.15 o 
  -5  -2  11       31.13       35.02      3.28 o 
  -4  -2  11       10.14        5.30      1.66 o 
  -3  -2  11      174.18      142.71      3.98 o 
  -2  -2  11      125.16      112.36      2.96 o 
  -1  -2  11      141.82      146.91      2.85 o 
   0  -2  11        4.68        3.56      0.82 o 
   1  -2  11      345.33      328.01      5.84 o 
   2  -2  11      148.93      153.97      4.40 o 
   3  -2  11       23.47       19.01      2.76 o 
   4  -2  11       98.84       90.40      4.89 o 
   5  -2  11       22.15       25.87      3.79 o 
   6  -2  11      100.07       96.94      6.06 o 
  -7  -1  11       25.43       27.92      3.50 o 
  -6  -1  11       16.77       19.15      3.84 o 
  -5  -1  11        3.72        3.60      1.62 o 
  -4  -1  11       36.91       42.37      3.34 o 
  -3  -1  11      460.86      429.77      7.81 o 
  -2  -1  11      406.58      390.20      5.97 o 
  -1  -1  11      310.17      318.02      4.44 o 
   0  -1  11       75.33       71.23      2.45 o 
   1  -1  11        4.44        3.02      0.99 o 
   2  -1  11       46.81       47.81      3.08 o 
   3  -1  11        2.29        0.79      1.30 o 
   4  -1  11        1.25        2.00      2.68 o 
   5  -1  11        2.89        1.85      1.96 o 
   6  -1  11        4.87        7.70      2.65 o 
  -6   0  11       10.64       13.36      4.30 o 
  -5   0  11      114.96       98.88      4.77 o 
  -4   0  11      186.63      168.64      5.79 o 
  -3   0  11       19.85       21.77      2.09 o 
  -2   0  11      403.65      373.37      6.03 o 
  -1   0  11      586.59      583.28      7.30 o 
   0   0  11      235.73      230.43      4.82 o 
   1   0  11        0.94        1.38      1.05 o 
   2   0  11      364.74      375.58      7.03 o 
   3   0  11        8.89        9.55      2.29 o 
   4   0  11       69.52       66.97      4.60 o 
   5   0  11      226.30      241.60      8.26 o 
  -6   1  11       16.47       14.41      2.50 o 
  -5   1  11        0.51        0.22      1.49 o 
  -4   1  11      114.37      106.75      4.75 o 
  -3   1  11        7.47       10.79      1.64 o 
  -2   1  11       62.36       58.59      2.68 o 
  -1   1  11      246.53      237.07      5.39 o 
   0   1  11        5.05        7.10      1.32 o 
   1   1  11      558.43      536.18      8.21 o 
   2   1  11        4.38        4.57      1.33 o 
   3   1  11       36.67       40.92      3.82 o 
   4   1  11       48.68       44.44      4.12 o 
   5   1  11       10.75        8.53      4.43 o 
  -6   2  11        4.11        3.33      1.67 o 
  -5   2  11        0.93        0.96      1.30 o 
  -4   2  11       73.20       77.45      3.54 o 
  -3   2  11        3.96        2.88      1.16 o 
  -2   2  11      132.57      135.02      3.35 o 
  -1   2  11       17.31       12.45      1.52 o 
   0   2  11      244.82      226.60      4.68 o 
   1   2  11       91.48       88.44      3.02 o 
   2   2  11      118.35      115.34      5.70 o 
   3   2  11       41.84       43.24      4.07 o 
   4   2  11        2.92       -1.93      1.75 o 
   5   2  11       19.18       14.03      3.07 o 
  -6   3  11        3.10        1.70      1.77 o 
  -5   3  11      183.38      193.96      6.25 o 
  -4   3  11       23.17       28.50      2.81 o 
  -3   3  11       32.54       35.96      2.51 o 
  -2   3  11      202.54      187.75      3.78 o 
  -1   3  11       21.28       27.07      1.98 o 
   0   3  11        7.72       11.19      1.47 o 
   1   3  11      225.84      224.79      7.59 o 
   2   3  11        1.13        2.20      2.30 o 
   3   3  11      240.94      230.61      8.32 o 
   4   3  11       28.66       21.24      3.40 o 
   5   3  11        9.72        6.45      2.57 o 
  -6   4  11       94.48       86.86      4.82 o 
  -5   4  11       87.54       91.44      4.68 o 
  -4   4  11        0.13       -0.25      1.32 o 
  -3   4  11       16.27       15.38      2.01 o 
  -2   4  11       50.76       53.94      2.89 o 
  -1   4  11       76.15       59.64      2.75 o 
   0   4  11        0.62       -0.78      1.57 o 
   1   4  11       15.22       12.17      1.60 o 
   2   4  11       80.09       82.18      4.45 o 
   3   4  11        5.08        4.26      2.30 o 
   4   4  11        0.56        3.29      2.73 o 
   5   4  11        2.92        4.22      2.52 o 
  -6   5  11       27.91       31.28      3.87 o 
  -5   5  11        9.34        8.22      2.16 o 
  -4   5  11       37.41       41.30      3.45 o 
  -3   5  11       69.88       72.56      3.50 o 
  -2   5  11      160.28      148.16      4.51 o 
  -1   5  11       63.70       61.24      3.17 o 
   0   5  11       13.98       13.34      2.48 o 
   1   5  11        0.51        3.32      1.29 o 
   2   5  11       62.18       55.38      4.03 o 
   3   5  11        7.55        7.10      4.32 o 
   4   5  11       39.34       48.35      8.25 o 
  -5   6  11       36.31       41.56      3.79 o 
  -4   6  11        5.91        6.01      1.97 o 
  -3   6  11        3.60        0.37      1.47 o 
  -2   6  11       85.72       98.07      6.56 o 
  -1   6  11       35.17       41.91      3.78 o 
   0   6  11       38.69       33.89      7.81 o 
   1   6  11      293.84      285.47      9.56 o 
   2   6  11      108.10      101.63      6.17 o 
   3   6  11       47.72       49.36      4.36 o 
   4   6  11       61.48       72.27      8.94 o 
  -5   7  11        0.06        3.61      2.35 o 
  -4   7  11        6.71       -0.23      1.81 o 
  -3   7  11      114.99      105.22      4.36 o 
  -2   7  11       42.52       37.94      2.92 o 
  -1   7  11       24.15       23.07      3.39 o 
   0   7  11       55.89       57.95      6.87 o 
   1   7  11       10.08        6.97      2.33 o 
   2   7  11        2.67        1.93      2.48 o 
   3   7  11        6.52       10.42      2.72 o 
   4   7  11        0.00        4.07      5.25 o 
  -4   8  11        7.41        9.38      2.63 o 
  -3   8  11        0.84        3.31      1.82 o 
  -2   8  11       97.29       95.11      5.85 o 
  -1   8  11       13.71       12.69      2.64 o 
   0   8  11       87.97       99.52      5.39 o 
   1   8  11        4.23        3.39      2.26 o 
   2   8  11        3.55       -0.12      2.56 o 
   3   8  11       10.95       17.10      3.97 o 
  -4   9  11       14.45        9.48      4.82 o 
  -3   9  11       16.25       18.64      3.62 o 
  -2   9  11       13.17       11.49      5.20 o 
  -1   9  11       27.21       32.91      4.75 o 
   0   9  11        8.96        7.17      2.80 o 
   1   9  11        3.74        3.69      2.41 o 
   2   9  11        6.37        1.77      7.47 o 
  -3  10  11        2.52        7.18      6.80 o 
  -2  10  11        0.11       -3.30      3.73 o 
  -1  10  11       14.85       22.70      4.59 o 
   0  10  11       20.85       20.68      3.59 o 
   1  10  11       20.15       19.40      5.12 o 
  -2 -13  12        3.33        5.80      4.28 o 
  -1 -13  12       42.42       47.59      5.15 o 
   0 -13  12       18.63       33.30      5.72 o 
   1 -13  12        7.56        9.29      7.69 o 
  -3 -12  12        6.63       12.44      4.59 o 
  -2 -12  12      167.11      175.80      6.31 o 
  -1 -12  12        0.82       -0.64      2.08 o 
   0 -12  12       49.93       46.08      5.57 o 
   1 -12  12        0.03       -1.13      3.41 o 
   2 -12  12        4.81        9.27      2.86 o 
  -4 -11  12       20.17       23.64      3.77 o 
  -3 -11  12        4.66        6.30      4.08 o 
  -2 -11  12       46.21       44.19      4.20 o 
  -1 -11  12       30.69       31.82      3.44 o 
   0 -11  12        0.07       -1.73      1.84 o 
   1 -11  12        0.00       -1.85      2.01 o 
   2 -11  12       26.12       24.70      3.47 o 
   3 -11  12        0.04        1.69      2.59 o 
  -4 -10  12       12.08       12.63      3.65 o 
  -3 -10  12        9.26        5.92      2.16 o 
  -2 -10  12      101.41      107.49      5.30 o 
  -1 -10  12        3.86        6.72      2.37 o 
   0 -10  12       23.87       22.06      3.28 o 
   1 -10  12      131.45      126.16      5.22 o 
   2 -10  12       16.98       23.61      2.92 o 
   3 -10  12        0.00        1.12      2.16 o 
   4 -10  12        0.44        0.16      2.46 o 
  -5  -9  12       47.38       51.51      4.81 o 
  -4  -9  12        8.53        9.71      2.19 o 
  -3  -9  12        0.00        0.71      1.55 o 
  -2  -9  12       65.03       73.10      3.63 o 
  -1  -9  12       10.08       13.71      2.95 o 
   0  -9  12      159.42      173.63      5.91 o 
   1  -9  12      154.18      150.47      5.37 o 
   2  -9  12      112.65      101.76      4.70 o 
   3  -9  12        1.31       -0.10      1.91 o 
   4  -9  12       21.82       17.15      3.54 o 
  -5  -8  12      108.24      114.23      6.29 o 
  -4  -8  12       50.38       54.15      3.80 o 
  -3  -8  12      257.48      248.09      8.38 o 
  -2  -8  12        1.66        1.01      1.38 o 
  -1  -8  12       86.41       80.27      4.21 o 
   0  -8  12       47.73       56.95      3.65 o 
   1  -8  12       49.68       55.81      3.52 o 
   2  -8  12       22.10       23.09      2.66 o 
   3  -8  12       48.76       45.79      4.06 o 
   4  -8  12       54.41       47.14      5.78 o 
  -6  -7  12      171.68      191.51      7.69 o 
  -5  -7  12       79.62       70.64      5.11 o 
  -4  -7  12       13.22       11.71      3.51 o 
  -3  -7  12       21.57       20.43      2.53 o 
  -2  -7  12       43.76       47.22      2.54 o 
  -1  -7  12       14.87       16.30      2.12 o 
   0  -7  12        5.96        5.66      1.52 o 
   1  -7  12       67.77       63.38      3.57 o 
   2  -7  12      113.73      119.48      4.59 o 
   3  -7  12       13.15        6.44      2.37 o 
   4  -7  12        0.25        0.62      1.87 o 
   5  -7  12       40.93       39.41      5.02 o 
  -6  -6  12        7.85        4.69      2.18 o 
  -5  -6  12        0.32        2.48      1.91 o 
  -4  -6  12        6.95       12.11      2.46 o 
  -3  -6  12        5.66        7.35      1.89 o 
  -2  -6  12        7.67        9.94      1.56 o 
  -1  -6  12      258.42      249.62      5.87 o 
   0  -6  12       44.26       36.63      2.82 o 
   1  -6  12        4.22        3.44      1.57 o 
   2  -6  12      188.47      171.49      5.24 o 
   3  -6  12       92.63       74.88      5.02 o 
   4  -6  12       48.99       54.81      5.87 o 
   5  -6  12        1.09        1.13      2.29 o 
  -6  -5  12        0.03        1.44      1.88 o 
  -5  -5  12        9.66        9.13      2.51 o 
  -4  -5  12      215.63      216.55      7.51 o 
  -3  -5  12      149.08      152.75      4.97 o 
  -2  -5  12      161.94      157.13      4.26 o 
  -1  -5  12        0.88        1.69      1.55 o 
   0  -5  12      523.70      490.93      7.05 o 
   1  -5  12       20.10       16.03      2.10 o 
   2  -5  12      202.06      178.53      5.61 o 
   3  -5  12       18.99       21.66      3.17 o 
   4  -5  12       33.97       35.06      3.78 o 
   5  -5  12       40.73       41.68      4.84 o 
  -6  -4  12       43.40       46.68      7.79 o 
  -5  -4  12       41.15       36.57      3.17 o 
  -4  -4  12       29.02       36.98      4.11 o 
  -3  -4  12       58.64       57.44      3.28 o 
  -2  -4  12      351.75      351.41      6.08 o 
  -1  -4  12     1281.55     1219.31     14.86 o 
   0  -4  12      695.35      683.30      8.54 o 
   1  -4  12        9.35        7.77      2.00 o 
   2  -4  12       24.09       22.71      2.06 o 
   3  -4  12        0.01       -2.13      1.46 o 
   4  -4  12       18.84       17.20      6.93 o 
   5  -4  12        4.51        4.78      2.45 o 
  -6  -3  12       24.73       26.02      6.33 o 
  -5  -3  12        1.09        0.93      1.53 o 
  -4  -3  12        1.98        0.68      1.15 o 
  -3  -3  12      523.05      487.36      8.10 o 
  -2  -3  12       94.93       97.07      2.97 o 
  -1  -3  12      717.98      675.27      8.47 o 
   0  -3  12       13.24       14.85      1.86 o 
   1  -3  12      102.20      100.77      2.78 o 
   2  -3  12        0.16        1.50      1.20 o 
   3  -3  12      264.77      263.91      7.03 o 
   4  -3  12       35.65       40.13      5.02 o 
   5  -3  12       26.91       38.85      4.58 o 
  -6  -2  12        4.24        9.21      2.98 o 
  -5  -2  12        0.60        3.71      2.09 o 
  -4  -2  12       76.33       63.50      4.13 o 
  -3  -2  12       43.62       34.71      2.66 o 
  -2  -2  12      252.31      234.49      4.75 o 
  -1  -2  12       21.81       27.68      2.03 o 
   0  -2  12      425.86      431.34      7.07 o 
   1  -2  12       29.56       31.02      1.76 o 
   2  -2  12      123.67      129.72      4.22 o 
   3  -2  12       12.95       15.34      2.70 o 
   4  -2  12        6.57        6.25      2.27 o 
   5  -2  12       13.64       18.25      5.96 o 
  -6  -1  12       47.94       56.75      4.29 o 
  -5  -1  12       84.92       81.82      4.71 o 
  -4  -1  12      114.99       98.57      4.72 o 
  -3  -1  12        3.76        6.32      1.60 o 
  -2  -1  12        6.68        2.45      1.10 o 
  -1  -1  12       43.88       42.11      2.60 o 
   0  -1  12       21.87       22.08      1.69 o 
   1  -1  12       35.41       30.67      2.40 o 
   2  -1  12      169.19      154.04      8.26 o 
   3  -1  12       93.16       88.87      5.10 o 
   4  -1  12       35.30       38.54      3.90 o 
   5  -1  12       66.34       77.81      8.82 o 
  -6   0  12       73.01       70.18      4.60 o 
  -5   0  12        0.81       -0.54      1.47 o 
  -4   0  12       19.96       18.76      2.66 o 
  -3   0  12       76.44       64.14      3.31 o 
  -2   0  12      117.53      120.15      3.14 o 
  -1   0  12        9.57       13.49      2.14 o 
   0   0  12      166.49      158.21      3.96 o 
   1   0  12      167.14      170.50      3.92 o 
   2   0  12      116.49      111.29      4.01 o 
   3   0  12        0.81        1.28      1.80 o 
   4   0  12        1.04        0.82      1.80 o 
   5   0  12        1.03        2.57      2.03 o 
  -6   1  12       29.28       35.77      3.18 o 
  -5   1  12       43.59       49.83      3.40 o 
  -4   1  12        8.70        8.89      1.83 o 
  -3   1  12      195.36      187.39      4.80 o 
  -2   1  12       24.44       26.28      1.74 o 
  -1   1  12      117.52      112.76      3.45 o 
   0   1  12        1.05        3.17      1.23 o 
   1   1  12      108.38      100.63      4.21 o 
   2   1  12      154.45      144.80      5.91 o 
   3   1  12        7.25        4.37      2.15 o 
   4   1  12       21.31       13.79      2.82 o 
   5   1  12       66.54       63.87      5.08 o 
  -6   2  12      102.31      102.97      8.69 o 
  -5   2  12        0.07       -0.27      1.65 o 
  -4   2  12        9.23        9.96      1.93 o 
  -3   2  12       11.39       13.49      1.95 o 
  -2   2  12       58.78       65.96      3.32 o 
  -1   2  12       66.93       58.56      2.71 o 
   0   2  12        2.91        1.59      1.21 o 
   1   2  12       37.64       30.13      2.67 o 
   2   2  12       14.53       15.86      2.35 o 
   3   2  12       54.74       51.77      7.71 o 
   4   2  12       71.85       77.84      5.49 o 
   5   2  12        7.01        7.35      3.12 o 
  -6   3  12       22.67       21.70      3.22 o 
  -5   3  12        0.09        0.16      1.59 o 
  -4   3  12        0.07        0.31      1.41 o 
  -3   3  12       28.50       29.60      2.48 o 
  -2   3  12        9.18        7.15      1.34 o 
  -1   3  12        2.06       -0.26      1.05 o 
   0   3  12       19.91       16.54      2.56 o 
   1   3  12       20.43       23.64      2.36 o 
   2   3  12        7.05        9.62      2.29 o 
   3   3  12       33.47       32.03      3.97 o 
   4   3  12       49.87       46.46      4.80 o 
   5   3  12       41.58       36.20      4.52 o 
  -6   4  12        6.67        7.00      2.29 o 
  -5   4  12       15.78       17.54      2.76 o 
  -4   4  12       30.00       29.31      3.12 o 
  -3   4  12       64.05       64.88      3.43 o 
  -2   4  12       69.12       64.37      3.21 o 
  -1   4  12       81.30       80.39      3.92 o 
   0   4  12        7.51       11.77      2.39 o 
   1   4  12        5.27        0.63      1.34 o 
   2   4  12       27.33       27.86      3.71 o 
   3   4  12        8.04        5.66      2.42 o 
   4   4  12        3.27        4.50      2.69 o 
  -5   5  12       22.93       19.82      2.95 o 
  -4   5  12       79.90       80.36      4.58 o 
  -3   5  12       82.40       80.37      3.80 o 
  -2   5  12        0.07        1.22      1.87 o 
  -1   5  12        6.22        8.60      2.29 o 
   0   5  12       10.52       16.54      7.29 o 
   1   5  12      428.00      430.45      8.80 o 
   2   5  12        0.00        1.18      1.88 o 
   3   5  12        5.72       10.96      3.23 o 
   4   5  12      115.24      120.95      7.49 o 
  -5   6  12        0.02       -0.37      1.83 o 
  -4   6  12        5.99        4.45      2.04 o 
  -3   6  12        0.49        0.38      1.40 o 
  -2   6  12       83.14       95.00      4.45 o 
  -1   6  12        0.23       -0.77      2.11 o 
   0   6  12      283.68      273.94      8.07 o 
   1   6  12        9.70        4.43      2.73 o 
   2   6  12       59.06       60.00      4.58 o 
   3   6  12       63.85       58.12      4.79 o 
   4   6  12       38.96       43.93      9.90 o 
  -4   7  12        7.31        5.71      2.19 o 
  -3   7  12       66.72       65.28      3.76 o 
  -2   7  12       31.88       30.46      3.96 o 
  -1   7  12       24.79       20.53      3.04 o 
   0   7  12        1.52        1.54      3.50 o 
   1   7  12      348.23      361.37     12.65 o 
   2   7  12       59.03       63.11      5.69 o 
   3   7  12       65.64       57.04      4.93 o 
  -4   8  12       10.83        6.66      2.88 o 
  -3   8  12       59.32       53.22      4.36 o 
  -2   8  12       42.50       40.81      5.36 o 
  -1   8  12       85.28       91.16      5.13 o 
   0   8  12        6.01        6.13      2.70 o 
   1   8  12       45.84       41.05      6.48 o 
   2   8  12        9.37       14.66      4.77 o 
   3   8  12       27.78       23.29      6.29 o 
  -3   9  12        7.51        6.58      4.92 o 
  -2   9  12       12.58       13.72      4.00 o 
  -1   9  12      331.64      363.81     10.84 o 
   0   9  12       13.46       17.04      4.17 o 
   1   9  12        0.01        2.14      3.79 o 
   2   9  12        1.63        6.41      4.54 o 
  -2  10  12       60.20       76.76      9.42 o 
  -1  10  12        1.80       -0.52      3.19 o 
   0  10  12       55.45       61.17      8.41 o 
  -1 -13  13       42.42       35.61      4.41 o 
   0 -13  13       31.88       35.39      6.60 o 
  -3 -12  13        1.34        0.26      3.90 o 
  -2 -12  13       16.01       17.28      4.96 o 
  -1 -12  13       57.60       68.17      5.24 o 
   0 -12  13       22.70       31.60      9.48 o 
   1 -12  13       32.86       46.45      6.48 o 
   2 -12  13      151.83      165.26      8.67 o 
  -4 -11  13        3.30        4.66      3.06 o 
  -3 -11  13        9.48        9.32      3.49 o 
  -2 -11  13       33.41       37.02      3.46 o 
  -1 -11  13       11.39        7.52      3.46 o 
   0 -11  13       53.95       56.67      4.41 o 
   1 -11  13       13.09       18.95      3.84 o 
   2 -11  13        2.44        5.59      2.49 o 
   3 -11  13        0.17       -0.67      2.50 o 
  -4 -10  13       33.73       37.46      4.30 o 
  -3 -10  13      159.30      168.71      8.23 o 
  -2 -10  13        5.83        1.36      2.00 o 
  -1 -10  13       53.65       56.07      4.11 o 
   0 -10  13       93.71       93.74      6.96 o 
   1 -10  13        5.27        8.86      3.06 o 
   2 -10  13        0.02        0.07      1.95 o 
   3 -10  13        5.58        7.56      3.10 o 
  -5  -9  13       17.15       26.92      3.92 o 
  -4  -9  13      168.82      199.54      6.20 o 
  -3  -9  13       11.10       10.69      2.74 o 
  -2  -9  13        5.87        5.71      2.17 o 
  -1  -9  13      156.83      149.00      5.78 o 
   0  -9  13        9.29       10.23      2.45 o 
   1  -9  13        4.40        5.35      2.01 o 
   2  -9  13       22.12       24.18      2.98 o 
   3  -9  13       13.94       15.51      3.94 o 
   4  -9  13        6.35        6.64      3.37 o 
  -5  -8  13       25.94       28.77      4.08 o 
  -4  -8  13        1.37        5.94      1.94 o 
  -3  -8  13       97.84      100.66      4.94 o 
  -2  -8  13        2.17        1.84      1.62 o 
  -1  -8  13       12.27       13.28      2.53 o 
   0  -8  13       56.75       59.39      7.57 o 
   1  -8  13       23.86       30.64      4.82 o 
   2  -8  13       72.94       83.55      6.03 o 
   3  -8  13        0.01        0.53      1.87 o 
   4  -8  13        0.04        3.38      2.37 o 
  -5  -7  13        2.87        2.05      1.94 o 
  -4  -7  13       84.05       93.90      4.72 o 
  -3  -7  13       67.00       61.76      3.84 o 
  -2  -7  13        0.00       -1.60      1.21 o 
  -1  -7  13        0.00        0.52      1.51 o 
   0  -7  13      132.77      124.00      4.47 o 
   1  -7  13      140.18      138.56      5.14 o 
   2  -7  13        0.20       -1.01      1.44 o 
   3  -7  13       32.12       25.27      3.23 o 
   4  -7  13       33.89       42.59      5.32 o 
  -6  -6  13        0.40       -0.03      1.70 o 
  -5  -6  13       10.53       13.17      3.66 o 
  -4  -6  13       76.70       68.09      4.06 o 
  -3  -6  13       62.18       64.61      3.80 o 
  -2  -6  13        1.57        1.39      1.25 o 
  -1  -6  13       66.60       61.96      3.31 o 
   0  -6  13       45.38       40.41      2.79 o 
   1  -6  13      109.02      105.47      4.37 o 
   2  -6  13       61.25       69.72      3.76 o 
   3  -6  13      100.04      102.03      5.87 o 
   4  -6  13        6.87        3.54      2.37 o 
   5  -6  13        2.63        2.68      3.43 o 
  -6  -5  13       11.97       13.53      2.51 o 
  -5  -5  13        0.06        3.77      2.28 o 
  -4  -5  13       56.54       54.56      4.31 o 
  -3  -5  13        0.65        1.05      1.47 o 
  -2  -5  13       37.97       32.14      2.23 o 
  -1  -5  13      109.17      111.49      4.50 o 
   0  -5  13      145.39      149.65      3.96 o 
   1  -5  13       99.45       90.13      3.68 o 
   2  -5  13       55.16       52.68      3.56 o 
   3  -5  13        6.31        3.89      2.08 o 
   4  -5  13        1.08        1.16      1.93 o 
   5  -5  13       27.50       40.18      5.08 o 
  -6  -4  13        5.69        6.79      2.77 o 
  -5  -4  13        1.87        0.80      1.81 o 
  -4  -4  13        0.33        1.01      1.35 o 
  -3  -4  13       21.61       17.76      2.07 o 
  -2  -4  13      266.39      248.36      4.90 o 
  -1  -4  13      198.57      188.12      5.57 o 
   0  -4  13       88.62       90.90      3.91 o 
   1  -4  13       51.05       48.42      3.92 o 
   2  -4  13       30.52       33.12      2.66 o 
   3  -4  13      187.49      174.45      7.09 o 
   4  -4  13       96.31       99.07      6.91 o 
   5  -4  13       36.89       39.29      4.94 o 
  -6  -3  13        2.78        1.97      2.65 o 
  -5  -3  13        5.79        5.48      2.01 o 
  -4  -3  13        3.11        0.58      1.34 o 
  -3  -3  13        8.03        5.10      1.43 o 
  -2  -3  13       23.28       16.39      1.79 o 
  -1  -3  13      143.56      130.89      3.92 o 
   0  -3  13       25.05       20.88      1.95 o 
   1  -3  13       17.72       13.22      1.73 o 
   2  -3  13      754.57      758.64     11.37 o 
   3  -3  13      249.07      252.46      7.23 o 
   4  -3  13        1.85        2.87      2.44 o 
   5  -3  13       10.04        9.17      3.05 o 
  -6  -2  13       17.44       22.33      3.67 o 
  -5  -2  13        8.36        4.81      2.11 o 
  -4  -2  13        3.30        2.57      1.59 o 
  -3  -2  13       17.92       19.10      2.40 o 
  -2  -2  13        1.88        2.00      1.12 o 
  -1  -2  13      454.17      427.14      7.71 o 
   0  -2  13      582.82      555.65      8.90 o 
   1  -2  13       99.86       94.41      2.98 o 
   2  -2  13       46.30       44.60      2.95 o 
   3  -2  13      114.02      111.36      5.60 o 
   4  -2  13      171.81      170.11      8.44 o 
   5  -2  13       12.47        6.01      2.75 o 
  -6  -1  13        0.03        0.76      2.01 o 
  -5  -1  13       85.21       78.00      4.81 o 
  -4  -1  13        8.16        8.42      2.23 o 
  -3  -1  13      238.63      225.92      5.98 o 
  -2  -1  13      112.17      116.35      3.49 o 
  -1  -1  13      274.16      273.17      6.02 o 
   0  -1  13        3.33        2.88      1.24 o 
   1  -1  13      236.53      222.86      4.55 o 
   2  -1  13       16.96       14.59      2.82 o 
   3  -1  13      198.00      193.35      7.46 o 
   4  -1  13        9.30       11.12      2.79 o 
   5  -1  13        7.25        5.78      2.71 o 
  -6   0  13       11.80       10.18      2.52 o 
  -5   0  13       66.56       73.08      4.72 o 
  -4   0  13       72.96       74.22      5.39 o 
  -3   0  13       24.74       25.92      2.56 o 
  -2   0  13      500.49      509.68      7.08 o 
  -1   0  13      118.07      108.94      4.25 o 
   0   0  13       55.71       57.15      2.68 o 
   1   0  13      460.94      443.19      8.23 o 
   2   0  13       15.59       16.14      2.14 o 
   3   0  13       39.20       38.57      4.96 o 
   4   0  13      109.05      107.71      6.09 o 
   5   0  13        4.99        6.88      2.97 o 
  -6   1  13       32.07       36.12      3.36 o 
  -5   1  13       11.19       13.93      2.28 o 
  -4   1  13        0.01        1.24      1.45 o 
  -3   1  13      157.27      151.41      4.52 o 
  -2   1  13       50.08       52.80      2.58 o 
  -1   1  13      164.63      151.36      4.52 o 
   0   1  13      359.91      319.95      7.29 o 
   1   1  13        3.90        2.08      1.28 o 
   2   1  13       54.90       52.43      3.71 o 
   3   1  13        9.73        6.56      2.47 o 
   4   1  13        3.31        3.38      2.32 o 
   5   1  13        2.29        6.41      4.28 o 
  -6   2  13        1.13        1.61      2.03 o 
  -5   2  13       14.60       11.71      2.59 o 
  -4   2  13       26.70       28.98      3.31 o 
  -3   2  13        6.42        3.63      1.60 o 
  -2   2  13        6.23        1.80      1.20 o 
  -1   2  13       61.51       68.42      3.58 o 
   0   2  13        2.98        3.22      1.86 o 
   1   2  13        2.57        3.79      1.71 o 
   2   2  13      121.96      119.43      5.63 o 
   3   2  13       63.28       73.07      5.39 o 
   4   2  13       21.44       20.51      3.61 o 
  -6   3  13       15.79       11.51      2.84 o 
  -5   3  13       41.36       43.72      4.06 o 
  -4   3  13       15.85       13.55      2.54 o 
  -3   3  13       18.41       15.31      2.24 o 
  -2   3  13       13.82       10.61      1.50 o 
  -1   3  13       23.77       15.55      2.61 o 
   0   3  13        5.13        5.92      2.09 o 
   1   3  13       15.90       11.50      1.84 o 
   2   3  13       45.59       61.09      4.24 o 
   3   3  13        0.00       -0.22      2.06 o 
   4   3  13        2.57        2.07      4.06 o 
  -5   4  13        2.06       -0.63      1.83 o 
  -4   4  13        0.21       -0.93      1.69 o 
  -3   4  13        0.16        1.99      1.53 o 
  -2   4  13       48.74       45.26      3.56 o 
  -1   4  13        0.11        1.75      1.77 o 
   0   4  13       10.58        8.39      2.36 o 
   1   4  13       31.85       29.12      2.72 o 
   2   4  13       20.14       22.99      3.18 o 
   3   4  13      108.20      114.57      6.96 o 
   4   4  13        1.06       -3.11      2.49 o 
  -5   5  13        2.75        6.38      2.76 o 
  -4   5  13       35.96       36.17      3.57 o 
  -3   5  13       18.97       21.26      2.46 o 
  -2   5  13       78.92       74.71      5.15 o 
  -1   5  13        3.41        5.92      2.31 o 
   0   5  13       13.23       14.62      3.50 o 
   1   5  13        0.19       -0.16      1.92 o 
   2   5  13       27.00       27.88      4.21 o 
   3   5  13        1.34        1.66      2.13 o 
   4   5  13        3.44        2.80      2.83 o 
  -4   6  13        0.03        0.21      1.81 o 
  -3   6  13        1.58        0.62      1.61 o 
  -2   6  13        0.76        3.17      2.27 o 
  -1   6  13       52.45       54.88      4.26 o 
   0   6  13       46.37       49.40      4.09 o 
   1   6  13        2.81        5.22      3.41 o 
   2   6  13       27.68       30.03      4.34 o 
   3   6  13       14.59       12.09      5.87 o 
  -4   7  13      153.01      167.73      6.68 o 
  -3   7  13        1.11       -0.04      1.93 o 
  -2   7  13       85.18       92.65     10.84 o 
  -1   7  13        7.83        5.57      2.56 o 
   0   7  13        0.37       -3.99      2.00 o 
   1   7  13        0.41       -0.32      3.18 o 
   2   7  13        7.74       14.27      5.80 o 
   3   7  13      116.57      119.47     10.91 o 
  -3   8  13        0.35       -0.77      3.36 o 
  -2   8  13        0.00        2.05      3.45 o 
  -1   8  13       69.05       69.46      4.74 o 
   0   8  13      141.67      168.64      7.03 o 
   1   8  13        1.13        2.57      3.96 o 
   2   8  13       58.55       62.79      7.47 o 
  -2   9  13       42.00       39.68      5.76 o 
  -1   9  13      121.34      128.50      9.14 o 
   0   9  13       35.85       39.35     10.18 o 
   1   9  13       28.00       27.59      5.60 o 
  -2 -12  14       55.37       58.99      7.34 o 
  -1 -12  14        4.44        3.22      3.01 o 
   0 -12  14        7.94        5.59      4.24 o 
   1 -12  14       77.94       94.68      8.49 o 
  -3 -11  14        9.41       10.33      7.65 o 
  -2 -11  14       23.97       21.24      4.06 o 
  -1 -11  14      119.45      139.18      6.87 o 
   0 -11  14       29.84       35.52      5.61 o 
   1 -11  14       18.36       16.68      4.90 o 
   2 -11  14      178.91      207.72      9.31 o 
  -4 -10  14       67.16       85.98      6.06 o 
  -3 -10  14       48.35       46.84      5.33 o 
  -2 -10  14        4.64        5.42      2.25 o 
  -1 -10  14        0.38        3.48      2.39 o 
   0 -10  14       84.06       89.78      4.98 o 
   1 -10  14       85.13       88.60      6.52 o 
   2 -10  14        1.36        3.51      2.30 o 
   3 -10  14       38.62       43.86      5.23 o 
  -4  -9  14       12.05       14.32      3.17 o 
  -3  -9  14       15.74       12.72      2.69 o 
  -2  -9  14       94.21       99.23      4.83 o 
  -1  -9  14        4.63        4.49      2.24 o 
   0  -9  14       26.50       24.67      3.03 o 
   1  -9  14        5.13        2.96      2.39 o 
   2  -9  14        2.53        1.90      2.12 o 
   3  -9  14       16.76       15.22      3.82 o 
  -5  -8  14       71.66       85.51      5.94 o 
  -4  -8  14        8.40        4.81      2.15 o 
  -3  -8  14      124.61      136.48      5.62 o 
  -2  -8  14        1.61        0.74      1.68 o 
  -1  -8  14       23.50       20.50      2.84 o 
   0  -8  14       26.17       25.71      3.11 o 
   1  -8  14        9.03        7.25      2.14 o 
   2  -8  14       76.63       66.06      4.09 o 
   3  -8  14        3.35        2.09      2.67 o 
   4  -8  14        4.67        4.64      3.13 o 
  -5  -7  14      239.24      231.62      8.46 o 
  -4  -7  14       10.61       10.80      2.26 o 
  -3  -7  14        1.77        2.71      1.81 o 
  -2  -7  14        2.24        1.40      1.68 o 
  -1  -7  14      113.92      112.44      4.44 o 
   0  -7  14       23.73       20.66      2.76 o 
   1  -7  14        3.99        1.54      1.66 o 
   2  -7  14       73.13       74.61      4.11 o 
   3  -7  14       15.25        9.61      2.84 o 
   4  -7  14        5.07       -0.50      2.44 o 
  -5  -6  14      107.30      121.19      6.33 o 
  -4  -6  14       21.06       24.14      3.19 o 
  -3  -6  14        7.01        9.38      2.10 o 
  -2  -6  14       87.92       88.04      3.84 o 
  -1  -6  14       41.61       36.60      3.28 o 
   0  -6  14      267.47      255.58      6.14 o 
   1  -6  14      154.79      151.36      6.65 o 
   2  -6  14        2.09        0.68      1.45 o 
   3  -6  14       17.43       10.43      2.83 o 
   4  -6  14       46.29       45.64     10.61 o 
  -5  -5  14       12.90       13.07      2.58 o 
  -4  -5  14       83.74       96.15      4.30 o 
  -3  -5  14        2.64        1.45      1.59 o 
  -2  -5  14       11.17        7.07      1.68 o 
  -1  -5  14       62.62       59.01      3.55 o 
   0  -5  14        1.36        0.99      1.52 o 
   1  -5  14       71.39       70.14      3.40 o 
   2  -5  14        4.08        2.68      1.86 o 
   3  -5  14       14.83       12.39      3.00 o 
   4  -5  14        6.79        6.39      2.47 o 
  -6  -4  14       14.81       10.21      2.69 o 
  -5  -4  14       31.00       36.50      3.82 o 
  -4  -4  14        1.56        1.68      1.49 o 
  -3  -4  14       17.26       21.39      2.32 o 
  -2  -4  14        4.89        5.03      1.36 o 
  -1  -4  14       87.31       83.78      4.08 o 
   0  -4  14       77.52       69.13      3.19 o 
   1  -4  14        0.67       -0.34      1.17 o 
   2  -4  14        4.31        2.60      1.71 o 
   3  -4  14        0.76        2.75      2.13 o 
   4  -4  14        4.79        5.23      2.69 o 
  -6  -3  14       18.46       14.16      3.36 o 
  -5  -3  14        7.82       12.40      2.75 o 
  -4  -3  14       27.08       26.64      3.26 o 
  -3  -3  14       11.62        7.16      1.84 o 
  -2  -3  14        1.77       -0.32      1.32 o 
  -1  -3  14       20.41       17.77      2.42 o 
   0  -3  14        0.29        0.46      1.23 o 
   1  -3  14       37.75       39.29      4.06 o 
   2  -3  14        7.45        7.86      1.91 o 
   3  -3  14       14.19       13.00      2.92 o 
   4  -3  14        1.22        1.36      2.37 o 
  -6  -2  14        1.05       -0.51      1.81 o 
  -5  -2  14       11.87        7.91      2.46 o 
  -4  -2  14      108.85       94.44      5.26 o 
  -3  -2  14        4.70        4.87      1.59 o 
  -2  -2  14       18.89       18.31      1.92 o 
  -1  -2  14      146.83      145.53      5.04 o 
   0  -2  14      450.61      440.32      8.03 o 
   1  -2  14       17.59       20.15      2.41 o 
   2  -2  14        0.02        0.55      1.69 o 
   3  -2  14        2.70        4.06      2.16 o 
   4  -2  14       24.92       26.53      4.54 o 
  -6  -1  14        1.88       -1.09      1.80 o 
  -5  -1  14        0.45        1.75      1.86 o 
  -4  -1  14       29.47       26.78      4.27 o 
  -3  -1  14      175.29      175.43      5.51 o 
  -2  -1  14      432.76      414.42      7.09 o 
  -1  -1  14        5.93        6.32      2.30 o 
   0  -1  14        1.72        1.81      1.50 o 
   1  -1  14        2.17        2.35      1.96 o 
   2  -1  14        8.31        3.30      1.52 o 
   3  -1  14       54.83       63.54      4.98 o 
   4  -1  14       91.75      108.13      6.41 o 
  -6   0  14       38.58       40.01      4.15 o 
  -5   0  14       88.20       94.71     10.87 o 
  -4   0  14      125.92      116.75      5.60 o 
  -3   0  14      109.14       99.17      3.94 o 
  -2   0  14      254.74      256.77      5.57 o 
  -1   0  14        1.73        2.51      1.80 o 
   0   0  14      222.48      202.89      6.46 o 
   1   0  14       15.11       16.89      2.10 o 
   2   0  14       72.51       75.56      4.80 o 
   3   0  14       40.50       44.12      4.45 o 
   4   0  14       51.17       55.88      5.85 o 
  -6   1  14       16.89       15.52      2.69 o 
  -5   1  14        8.50       13.49      2.46 o 
  -4   1  14        1.00        1.08      1.54 o 
  -3   1  14        0.37        0.98      1.31 o 
  -2   1  14       39.07       30.83      2.23 o 
  -1   1  14        1.36        0.31      1.44 o 
   0   1  14      155.78      143.97      5.60 o 
   1   1  14       21.70       15.15      1.71 o 
   2   1  14       19.83       22.03      2.97 o 
   3   1  14       24.06       20.87      3.58 o 
   4   1  14        1.59        6.55      2.84 o 
  -5   2  14        1.77        1.14      1.86 o 
  -4   2  14      134.04      143.75      6.23 o 
  -3   2  14        1.68        1.38      1.45 o 
  -2   2  14       49.56       47.36      3.21 o 
  -1   2  14       27.25       34.01      4.47 o 
   0   2  14        1.73        2.46      1.86 o 
   1   2  14       10.02        4.31      1.58 o 
   2   2  14        3.46        2.64      2.15 o 
   3   2  14      118.26      119.95      6.83 o 
   4   2  14       21.02       23.47      4.00 o 
  -5   3  14      126.04      133.75      6.47 o 
  -4   3  14        2.88        1.23      1.93 o 
  -3   3  14        2.25        2.14      1.60 o 
  -2   3  14        7.75        2.64      1.57 o 
  -1   3  14       15.46       12.90      2.63 o 
   0   3  14      198.75      207.92      6.98 o 
   1   3  14        4.39        7.75      2.63 o 
   2   3  14       12.28       11.21      2.58 o 
   3   3  14      218.57      234.78      9.46 o 
   4   3  14        0.76       -2.45      2.28 o 
  -5   4  14       39.95       41.14      4.32 o 
  -4   4  14       76.76       81.75      5.34 o 
  -3   4  14        8.68       11.09      2.16 o 
  -2   4  14       10.84        8.32      2.57 o 
  -1   4  14        5.76        8.42      2.36 o 
   0   4  14        9.68        5.66      2.71 o 
   1   4  14       12.51       10.68      3.71 o 
   2   4  14       20.39       22.92      3.33 o 
   3   4  14        3.77        2.72      2.27 o 
  -4   5  14        1.03        0.77      2.00 o 
  -3   5  14        1.16        0.67      1.75 o 
  -2   5  14        0.15        0.15      2.55 o 
  -1   5  14       41.53       50.37      4.01 o 
   0   5  14        2.53        0.24      2.08 o 
   1   5  14      100.01       82.54      7.04 o 
   2   5  14       11.91       18.24      3.82 o 
   3   5  14       39.55       43.89      4.40 o 
  -4   6  14        9.29        8.40      2.53 o 
  -3   6  14       84.90       78.30      5.83 o 
  -2   6  14      171.08      179.84      9.27 o 
  -1   6  14        3.15        7.28      2.62 o 
   0   6  14      207.18      217.25      7.71 o 
   1   6  14        2.79        1.53      3.57 o 
   2   6  14       12.51       24.32      5.81 o 
  -3   7  14       65.26       61.43      8.34 o 
  -2   7  14       17.58       18.63      6.02 o 
  -1   7  14       15.06       16.06      3.15 o 
   0   7  14        0.00        2.70      2.58 o 
   1   7  14       12.64       20.23      4.95 o 
   2   7  14        5.70       16.81      4.91 o 
  -2   8  14      118.92      124.28      8.52 o 
  -1   8  14       56.91       51.49      4.45 o 
   0   8  14       22.87       28.80      3.87 o 
   1   8  14        2.10        0.42      3.79 o 
  -1 -12  15        2.47        6.83      3.15 o 
   0 -12  15       39.22       42.41      6.38 o 
  -2 -11  15       46.74       49.18      4.39 o 
  -1 -11  15       32.08       37.35      4.41 o 
   0 -11  15      110.78      129.01      9.09 o 
   1 -11  15        0.64        7.68      4.11 o 
  -3 -10  15        6.36       13.16      4.64 o 
  -2 -10  15       53.24       55.75      8.28 o 
  -1 -10  15        4.81        3.63      2.84 o 
   0 -10  15      182.76      201.50     10.71 o 
   1 -10  15       11.62       16.65      4.85 o 
   2 -10  15      148.00      176.86      8.56 o 
  -4  -9  15       40.70       37.78      4.20 o 
  -3  -9  15        1.54        0.10      3.10 o 
  -2  -9  15        0.20        2.53      2.01 o 
  -1  -9  15      287.82      280.03     12.16 o 
   0  -9  15       73.32       83.28      4.63 o 
   1  -9  15       62.86       65.59      5.73 o 
   2  -9  15        8.91        4.19      2.48 o 
   3  -9  15      100.08       97.85      8.23 o 
  -4  -8  15        0.60        0.46      2.12 o 
  -3  -8  15       75.81       85.24      4.90 o 
  -2  -8  15        3.24        4.36      2.07 o 
  -1  -8  15        2.48        5.29      2.34 o 
   0  -8  15        4.68        6.37      2.70 o 
   1  -8  15       16.83       15.74      3.39 o 
   2  -8  15       14.78       10.27      2.65 o 
   3  -8  15       39.22       49.37      6.25 o 
  -5  -7  15       27.54       29.95      3.80 o 
  -4  -7  15      112.17      129.82      5.69 o 
  -3  -7  15        0.48        0.10      1.96 o 
  -2  -7  15       36.84       32.83      3.70 o 
  -1  -7  15      130.34      131.21      4.91 o 
   0  -7  15        9.01       13.47      2.58 o 
   1  -7  15      562.75      596.98     16.76 o 
   2  -7  15       42.63       40.45      3.45 o 
   3  -7  15       28.69       27.00      4.90 o 
  -5  -6  15        7.55       13.11      3.08 o 
  -4  -6  15        8.58        6.55      2.23 o 
  -3  -6  15      179.88      195.38      7.53 o 
  -2  -6  15       99.85      105.34      4.62 o 
  -1  -6  15        5.47        4.35      2.46 o 
   0  -6  15      140.65      133.93      4.72 o 
   1  -6  15       28.59       29.25      3.06 o 
   2  -6  15      338.45      333.12      8.94 o 
   3  -6  15       78.78       85.58      6.07 o 
   4  -6  15       26.48       27.73      5.35 o 
  -5  -5  15       29.12       33.24      3.51 o 
  -4  -5  15       56.06       49.00      3.41 o 
  -3  -5  15       20.71       21.07      2.63 o 
  -2  -5  15       13.31       14.39      2.30 o 
  -1  -5  15        0.02        0.48      1.73 o 
   0  -5  15      193.93      197.96      5.55 o 
   1  -5  15      103.73      103.20      5.12 o 
   2  -5  15      107.89      102.19      5.15 o 
   3  -5  15       22.25       25.38      5.66 o 
   4  -5  15        9.39        8.17      3.31 o 
  -5  -4  15       88.02      108.37      6.18 o 
  -4  -4  15        2.15        2.04      1.82 o 
  -3  -4  15        4.47        2.71      1.53 o 
  -2  -4  15        7.92       10.90      2.55 o 
  -1  -4  15      148.31      144.38      5.22 o 
   0  -4  15       57.77       63.32      3.41 o 
   1  -4  15        0.00        0.93      1.36 o 
   2  -4  15        8.19        7.94      2.30 o 
   3  -4  15        0.08       -0.47      1.87 o 
   4  -4  15        0.90        2.77      2.81 o 
  -5  -3  15        0.33        2.20      1.96 o 
  -4  -3  15        1.28        1.47      1.66 o 
  -3  -3  15       67.71       76.58      4.16 o 
  -2  -3  15       27.93       29.42      2.54 o 
  -1  -3  15        9.60        8.87      2.13 o 
   0  -3  15      232.00      227.42      6.60 o 
   1  -3  15        7.92        8.82      1.92 o 
   2  -3  15      137.17      139.34      5.06 o 
   3  -3  15       64.83       71.26      6.55 o 
   4  -3  15       45.63       63.26      6.33 o 
  -5  -2  15        1.37        1.13      1.93 o 
  -4  -2  15       59.87       67.94      4.86 o 
  -3  -2  15        0.34        1.05      1.35 o 
  -2  -2  15        3.28       -1.68      2.07 o 
  -1  -2  15      188.28      165.74      5.51 o 
   0  -2  15        0.01        0.75      1.63 o 
   1  -2  15      107.30      109.77      4.36 o 
   2  -2  15        0.25        0.60      1.57 o 
   3  -2  15        0.38       -2.70      2.37 o 
   4  -2  15       49.36       62.60      6.42 o 
  -5  -1  15       49.31       48.81      4.49 o 
  -4  -1  15        6.64        2.96      2.04 o 
  -3  -1  15       73.85       92.33      5.73 o 
  -2  -1  15       10.54       11.03      2.39 o 
  -1  -1  15        3.47        4.26      1.60 o 
   0  -1  15        6.33        3.68      2.07 o 
   1  -1  15      269.59      287.47      7.01 o 
   2  -1  15       84.65       90.87      4.83 o 
   3  -1  15        0.00       -3.61      2.23 o 
   4  -1  15        5.56        1.27      5.67 o 
  -5   0  15       16.81       19.93      2.93 o 
  -4   0  15       30.89       34.20      3.33 o 
  -3   0  15       55.29       53.38      3.25 o 
  -2   0  15       22.52       30.96      3.56 o 
  -1   0  15        1.62        0.26      1.85 o 
   0   0  15      169.88      170.92      6.26 o 
   1   0  15      221.37      222.66      6.26 o 
   2   0  15        3.10        3.37      2.06 o 
   3   0  15        4.68       10.86      3.01 o 
   4   0  15        4.12        2.36      2.61 o 
  -5   1  15        8.67        5.30      2.13 o 
  -4   1  15       15.82       17.23      2.59 o 
  -3   1  15       34.79       39.50      3.25 o 
  -2   1  15       19.28       21.07      2.23 o 
  -1   1  15       60.99       61.29      4.15 o 
   0   1  15       65.13       69.87      4.27 o 
   1   1  15       29.15       35.28      4.05 o 
   2   1  15       20.03       18.94      3.07 o 
   3   1  15        0.86       -1.00      2.16 o 
   4   1  15       32.03       32.51      4.66 o 
  -5   2  15       70.61       82.79      5.54 o 
  -4   2  15       21.99       24.63      3.42 o 
  -3   2  15       37.41       40.56      3.95 o 
  -2   2  15       29.16       25.71      3.92 o 
  -1   2  15        1.14        1.31      1.99 o 
   0   2  15        9.09        4.16      2.48 o 
   1   2  15      323.88      321.00     10.09 o 
   2   2  15        8.54       10.81      4.55 o 
   3   2  15       62.47       77.64      6.13 o 
  -5   3  15       91.96      101.93      6.17 o 
  -4   3  15        1.15        0.17      1.94 o 
  -3   3  15        3.53        0.04      1.67 o 
  -2   3  15       21.96       19.34      3.82 o 
  -1   3  15       16.06       19.55      2.96 o 
   0   3  15      205.57      200.58      7.09 o 
   1   3  15        3.48        3.97      4.56 o 
   2   3  15       13.36        8.83      2.66 o 
   3   3  15       43.07       46.08      4.38 o 
  -4   4  15        0.05        0.51      1.92 o 
  -3   4  15       28.81       29.46      3.64 o 
  -2   4  15       20.47       13.72      3.93 o 
  -1   4  15       43.54       45.65      3.95 o 
   0   4  15        1.95        2.24      2.24 o 
   1   4  15        1.19        1.64      3.14 o 
   2   4  15       13.23        9.90      4.38 o 
   3   4  15       47.53       52.37      4.76 o 
  -4   5  15       21.32       19.94      2.96 o 
  -3   5  15       12.22       10.06      3.25 o 
  -2   5  15       80.72       89.82      7.18 o 
  -1   5  15      102.52      115.94      6.50 o 
   0   5  15       42.42       44.01      4.11 o 
   1   5  15       19.19       21.03      5.51 o 
   2   5  15       32.48       37.06      4.97 o 
  -3   6  15       12.51        5.17      2.91 o 
  -2   6  15      124.90      122.86      8.29 o 
  -1   6  15       68.71       80.49      5.16 o 
   0   6  15        7.83        6.77      2.92 o 
   1   6  15       48.12       48.93      6.39 o 
   2   6  15       61.94       57.97      7.10 o 
  -2   7  15       98.28      107.87      8.20 o 
  -1   7  15       34.06       39.48      4.09 o 
   0   7  15      103.83      106.79      5.97 o 
   1   7  15       99.23       88.47      8.07 o 
  -1 -11  16        7.65        7.30      3.25 o 
   0 -11  16        7.20        8.43      4.51 o 
  -3 -10  16       24.75       23.46      5.65 o 
  -2 -10  16      106.17      109.89      5.84 o 
  -1 -10  16       10.45        9.06      4.18 o 
   0 -10  16       31.69       24.94      5.23 o 
   1 -10  16       17.34       13.99      6.87 o 
  -3  -9  16       16.45        9.28      7.18 o 
  -2  -9  16       79.45       92.26      5.40 o 
  -1  -9  16        5.23        3.17      2.85 o 
   0  -9  16      147.71      177.89     10.07 o 
   1  -9  16       70.73       83.81      7.69 o 
   2  -9  16      104.89      116.91      7.23 o 
  -4  -8  16       64.03       72.07      5.49 o 
  -3  -8  16       43.15       35.40      4.80 o 
  -2  -8  16       19.55       15.63      2.67 o 
  -1  -8  16       75.28       83.28      4.88 o 
   0  -8  16        3.00        0.36      2.30 o 
   1  -8  16        0.19       -3.04      2.33 o 
   2  -8  16      288.33      299.66     10.14 o 
   3  -8  16        0.15        0.85      2.85 o 
  -4  -7  16        5.49        3.08      3.40 o 
  -3  -7  16        9.19        5.06      5.08 o 
  -2  -7  16       17.02       19.88      2.57 o 
  -1  -7  16        3.87        4.99      2.26 o 
   0  -7  16        6.84       10.37      2.48 o 
   1  -7  16       30.52       32.05      3.81 o 
   2  -7  16        2.43        5.39      3.03 o 
   3  -7  16       93.46       90.33      8.01 o 
  -4  -6  16        2.42        2.61      1.88 o 
  -3  -6  16       15.69       17.29      2.71 o 
  -2  -6  16      133.39      140.29      5.37 o 
  -1  -6  16       26.78       26.31      2.79 o 
   0  -6  16       14.66       15.67      2.60 o 
   1  -6  16       26.11       23.39      3.96 o 
   2  -6  16      119.93      123.30      6.71 o 
   3  -6  16       92.81       95.72     16.39 o 
  -5  -5  16      108.58      124.07     15.44 o 
  -4  -5  16        6.53        3.15      1.82 o 
  -3  -5  16       91.39       88.53      4.80 o 
  -2  -5  16        9.49       13.65      2.30 o 
  -1  -5  16        2.85        2.88      1.82 o 
   0  -5  16       64.33       57.51      3.58 o 
   1  -5  16        7.48        9.88      2.83 o 
   2  -5  16        1.08       -1.66      1.92 o 
   3  -5  16        6.49        4.88      2.80 o 
  -5  -4  16       10.88       22.96      5.08 o 
  -4  -4  16        1.61        0.26      1.95 o 
  -3  -4  16       28.17       29.52      3.93 o 
  -2  -4  16       60.48       73.75      4.02 o 
  -1  -4  16        0.00        0.93      1.81 o 
   0  -4  16       23.61       23.13      2.51 o 
   1  -4  16        2.91       -1.13      2.36 o 
   2  -4  16       61.39       57.59      5.81 o 
   3  -4  16       76.52       75.60      7.10 o 
  -5  -3  16        1.52        4.11      2.53 o 
  -4  -3  16       87.46      103.11      5.07 o 
  -3  -3  16      116.39      116.73      5.13 o 
  -2  -3  16       25.62       26.01      2.72 o 
  -1  -3  16        4.49        2.12      1.95 o 
   0  -3  16        1.05        0.17      2.12 o 
   1  -3  16       43.09       46.56      3.80 o 
   2  -3  16      104.57      109.81      4.80 o 
   3  -3  16        0.86        3.04      2.58 o 
  -5  -2  16       92.48      104.52      6.80 o 
  -4  -2  16       19.50       22.86      2.91 o 
  -3  -2  16       25.55       27.28      2.98 o 
  -2  -2  16       19.12       22.35      2.87 o 
  -1  -2  16       33.47       35.66      3.14 o 
   0  -2  16        0.02        2.59      2.12 o 
   1  -2  16        1.83        2.07      2.39 o 
   2  -2  16       84.18       89.98      5.06 o 
   3  -2  16      108.74      109.04      6.69 o 
  -5  -1  16       77.61       87.28      5.76 o 
  -4  -1  16        0.13       -1.68      1.53 o 
  -3  -1  16        6.26        3.20      1.67 o 
  -2  -1  16       59.38       62.32      3.66 o 
  -1  -1  16        7.99        7.25      1.95 o 
   0  -1  16        0.03        2.29      2.04 o 
   1  -1  16       25.59       28.14      3.27 o 
   2  -1  16        2.25        3.05      2.11 o 
   3  -1  16        6.30        4.38      2.64 o 
  -5   0  16        9.66       10.77      2.53 o 
  -4   0  16       37.15       40.02      4.56 o 
  -3   0  16       31.81       23.15      2.59 o 
  -2   0  16      174.00      181.74      5.62 o 
  -1   0  16       95.82      102.60      5.29 o 
   0   0  16      103.06      109.97      6.46 o 
   1   0  16      127.25      130.54      6.56 o 
   2   0  16       16.08       16.93      2.99 o 
   3   0  16        8.93        7.70      3.09 o 
  -5   1  16       38.03       25.61      4.41 o 
  -4   1  16       24.03       31.60      3.33 o 
  -3   1  16        3.03        2.35      1.78 o 
  -2   1  16      172.72      172.26      7.40 o 
  -1   1  16        9.76       10.34      2.63 o 
   0   1  16       19.13       17.43      2.92 o 
   1   1  16        7.03        2.13      3.13 o 
   2   1  16       75.46       71.31      4.87 o 
   3   1  16        9.09       12.24      3.47 o 
  -4   2  16       99.55       99.63      6.47 o 
  -3   2  16       12.18       12.88      2.66 o 
  -2   2  16       25.07       28.61      8.08 o 
  -1   2  16        0.80        2.97      2.22 o 
   0   2  16        1.53        2.88      2.14 o 
   1   2  16       29.95       21.75      4.60 o 
   2   2  16        1.41        6.03      4.31 o 
   3   2  16        9.82        2.80      2.60 o 
  -4   3  16        1.70        3.35      2.01 o 
  -3   3  16        6.96        5.98      2.35 o 
  -2   3  16        5.11        3.27      6.01 o 
  -1   3  16        1.84        0.11      2.14 o 
   0   3  16       17.76       19.58      3.12 o 
   1   3  16       17.75       18.97      4.50 o 
   2   3  16       56.54       50.36      5.38 o 
   3   3  16       45.76       45.17      4.58 o 
  -4   4  16        8.00        5.96      2.46 o 
  -3   4  16       20.81       17.47      3.69 o 
  -2   4  16        1.25        4.33      3.07 o 
  -1   4  16       21.17       19.12      3.26 o 
   0   4  16        6.56        9.04      2.74 o 
   1   4  16        0.15       -5.89      2.95 o 
   2   4  16        5.90        7.81      3.32 o 
  -3   5  16        6.62        7.92      3.20 o 
  -2   5  16        4.08        4.87      5.01 o 
  -1   5  16       54.77       61.18      4.73 o 
   0   5  16        1.13       -1.28      2.32 o 
   1   5  16       68.76       74.99      9.13 o 
  -2   6  16       46.92       54.99      6.36 o 
  -1   6  16       31.44       31.86      5.15 o 
   0   6  16       96.94       98.96      5.75 o 
   1   6  16       77.80       65.51     14.62 o 
  -2 -10  17       72.55       92.53      8.49 o 
  -1 -10  17       51.00       51.67      6.29 o 
   0 -10  17        4.75        8.20      4.29 o 
  -3  -9  17       17.09       23.85     10.29 o 
  -2  -9  17       89.77       80.27      5.23 o 
  -1  -9  17       15.54       10.51      3.37 o 
   0  -9  17       35.18       42.67      6.02 o 
   1  -9  17       59.64       79.61      7.73 o 
  -3  -8  17       18.92       14.62      5.58 o 
  -2  -8  17        4.00        5.06      2.63 o 
  -1  -8  17        1.89        2.21      2.70 o 
   0  -8  17      201.04      224.56     16.33 o 
   1  -8  17        2.08        1.48      5.69 o 
   2  -8  17       10.57       13.32      3.88 o 
  -4  -7  17       31.08       22.96      3.38 o 
  -3  -7  17       33.43       32.03      6.21 o 
  -2  -7  17       60.19       65.66      4.18 o 
  -1  -7  17        0.00        1.25      2.54 o 
   0  -7  17       35.14       33.35      3.72 o 
   1  -7  17        6.35       14.20      5.60 o 
   2  -7  17        1.26       -2.57      2.85 o 
  -4  -6  17       18.51       10.06      2.50 o 
  -3  -6  17        4.69        3.91      2.83 o 
  -2  -6  17        7.72        3.36      2.53 o 
  -1  -6  17        9.29       11.61      2.44 o 
   0  -6  17        2.63        2.24      2.08 o 
   1  -6  17        3.82        6.33      3.50 o 
   2  -6  17        1.62       -0.61      2.44 o 
   3  -6  17        0.56        1.59      3.15 o 
  -4  -5  17       15.87       12.41      3.00 o 
  -3  -5  17        0.95       -1.11      2.74 o 
  -2  -5  17       14.35       13.08      4.36 o 
  -1  -5  17       12.88       13.83      2.42 o 
   0  -5  17       46.43       51.01      3.44 o 
   1  -5  17        0.91        0.27      2.40 o 
   2  -5  17        1.72       -1.01      2.27 o 
   3  -5  17       13.49        8.08      4.54 o 
  -4  -4  17       10.87        5.89      2.33 o 
  -3  -4  17        5.69        5.43      2.27 o 
  -2  -4  17       30.80       35.27      3.18 o 
  -1  -4  17       62.11       64.79      4.12 o 
   0  -4  17       23.76       20.27      2.77 o 
   1  -4  17        2.03        4.07      2.28 o 
   2  -4  17       18.87       19.10      3.32 o 
   3  -4  17       12.45        5.67      5.70 o 
  -4  -3  17       25.91       29.88      3.31 o 
  -3  -3  17        0.43        2.76      2.09 o 
  -2  -3  17        8.77        8.21      2.21 o 
  -1  -3  17        1.61        2.87      1.94 o 
   0  -3  17        7.52        8.80      2.35 o 
   1  -3  17        7.80        6.13      2.42 o 
   2  -3  17       74.70       68.38      4.24 o 
   3  -3  17       29.65       31.05      5.37 o 
  -4  -2  17        3.19        1.99      2.26 o 
  -3  -2  17       25.95       19.19      3.17 o 
  -2  -2  17       36.11       41.51      3.27 o 
  -1  -2  17        3.19        3.71      2.00 o 
   0  -2  17       22.02       15.93      3.13 o 
   1  -2  17       27.95       32.06      3.55 o 
   2  -2  17       56.61       57.30      4.48 o 
   3  -2  17        1.04        1.45      2.76 o 
  -4  -1  17        1.05        1.07      1.72 o 
  -3  -1  17       60.81       55.34      4.49 o 
  -2  -1  17        0.03        2.70      1.74 o 
  -1  -1  17        1.79        0.16      2.10 o 
   0  -1  17       27.04       24.15      3.28 o 
   1  -1  17       30.82       33.36      4.09 o 
   2  -1  17       37.85       33.23      3.79 o 
   3  -1  17        0.80        2.50      2.61 o 
  -4   0  17       22.42       14.91      2.53 o 
  -3   0  17        0.27        1.28      2.07 o 
  -2   0  17        7.88        6.42      2.48 o 
  -1   0  17       35.36       41.43      3.90 o 
   0   0  17        5.21        9.59      2.54 o 
   1   0  17       11.57       16.60      5.61 o 
   2   0  17       14.20       14.50      5.61 o 
   3   0  17       27.47       35.15      5.81 o 
  -4   1  17        0.11        1.06      1.93 o 
  -3   1  17      110.03      104.78      5.78 o 
  -2   1  17        1.09       -0.77      2.62 o 
  -1   1  17       31.37       27.24      3.69 o 
   0   1  17       11.60       13.51      2.88 o 
   1   1  17       98.58       85.23      7.39 o 
   2   1  17      111.98      115.23      7.21 o 
  -4   2  17       20.12       10.53      2.55 o 
  -3   2  17        4.03        3.28      2.23 o 
  -2   2  17        7.07        6.29      3.35 o 
  -1   2  17      114.50      125.31      8.41 o 
   0   2  17       12.74       14.13      3.00 o 
   1   2  17      162.18      160.90      9.18 o 
   2   2  17      116.93      129.51     14.13 o 
  -3   3  17        8.18       14.72      3.50 o 
  -2   3  17       15.61       10.15      3.64 o 
  -1   3  17      264.82      274.23      8.67 o 
   0   3  17        1.87        5.27      3.40 o 
   1   3  17       53.83       61.83      6.79 o 
   2   3  17       11.33        8.17      3.64 o 
  -3   4  17       16.20       25.77      5.03 o 
  -2   4  17       18.76        9.38      3.98 o 
  -1   4  17       18.33       21.13      3.44 o 
   0   4  17       57.60       70.03      6.77 o 
   1   4  17        3.82        7.27      4.34 o 
  -2   5  17      112.36      124.40      8.65 o 
  -1   5  17       34.68       41.10      4.20 o 
   0   5  17        1.09        3.05      2.63 o 
  -1  -9  18       20.09       16.31      3.71 o 
   0  -9  18        4.09        3.58      3.97 o 
  -2  -8  18        0.01        0.82      3.73 o 
  -1  -8  18       18.62       15.55      3.58 o 
   0  -8  18        9.99        4.34      8.59 o 
   1  -8  18       12.03       15.56      6.06 o 
  -3  -7  18        4.67       -1.22      2.68 o 
  -2  -7  18       39.59       35.88      3.52 o 
  -1  -7  18       44.96       41.30      4.58 o 
   0  -7  18      124.59      127.91      8.85 o 
   1  -7  18        2.02        5.82      5.25 o 
  -3  -6  18       13.17       12.77      3.69 o 
  -2  -6  18        0.66        0.02      2.00 o 
  -1  -6  18       49.21       59.15      5.69 o 
   0  -6  18       25.43       26.88      5.50 o 
   1  -6  18       65.75       58.94      8.39 o 
   2  -6  18       70.35       66.54      7.01 o 
  -3  -5  18       29.84       26.70      4.37 o 
  -2  -5  18        1.17       -0.29      1.94 o 
  -1  -5  18        0.97        0.79      2.19 o 
   0  -5  18        0.00        1.18      2.42 o 
   1  -5  18       24.01       30.15      6.73 o 
   2  -5  18        9.59       10.30      4.12 o 
  -4  -4  18       11.68       12.22      3.08 o 
  -3  -4  18        4.80       -0.48      2.70 o 
  -2  -4  18        1.07        3.01      2.01 o 
  -1  -4  18        0.33        4.84      2.35 o 
   0  -4  18       35.03       33.90      3.27 o 
   1  -4  18        0.20        1.66      4.47 o 
   2  -4  18        1.35        4.61      3.62 o 
  -4  -3  18       59.85       67.36      8.69 o 
  -3  -3  18        8.06       10.97      3.33 o 
  -2  -3  18       12.42       12.32      3.39 o 
  -1  -3  18        1.70        1.69      2.36 o 
   0  -3  18       27.95       32.40      4.49 o 
   1  -3  18       38.82       37.65      7.27 o 
   2  -3  18      116.74      136.72      9.11 o 
  -4  -2  18        9.51       16.60      3.28 o 
  -3  -2  18        5.99        1.28      4.26 o 
  -2  -2  18       19.33       14.14      3.42 o 
  -1  -2  18      313.28      336.87      9.49 o 
   0  -2  18       23.79       24.95      3.00 o 
   1  -2  18        4.76        2.49      5.04 o 
   2  -2  18        5.18        7.32      3.13 o 
  -4  -1  18       39.23       44.37      4.84 o 
  -3  -1  18       46.53       45.76      5.04 o 
  -2  -1  18      183.13      190.46      8.25 o 
  -1  -1  18        5.87        5.50      2.64 o 
   0  -1  18        2.81        2.65      4.11 o 
   1  -1  18        1.95       -4.28      5.47 o 
   2  -1  18        4.75        5.58      2.95 o 
  -4   0  18        0.97        1.40      2.93 o 
  -3   0  18       16.76       14.47      3.44 o 
  -2   0  18       85.92       87.37      7.31 o 
  -1   0  18        2.42       -0.78      2.29 o 
   0   0  18        5.47        8.83      3.47 o 
   1   0  18       31.54       37.66      5.59 o 
   2   0  18        1.55        4.54      3.76 o 
  -3   1  18       46.09       55.17      5.45 o 
  -2   1  18       20.43       19.13      7.42 o 
  -1   1  18       18.51       26.39      3.60 o 
   0   1  18       60.72       63.41      4.64 o 
   1   1  18       83.57       81.00      7.22 o 
   2   1  18        0.21       -3.67      5.01 o 
  -3   2  18       23.92       33.76      8.08 o 
  -2   2  18        0.10       -3.43      2.76 o 
  -1   2  18       17.02       20.05      3.42 o 
   0   2  18      246.15      248.34      8.23 o 
   1   2  18       31.01       29.32      5.35 o 
  -2   3  18       88.99       82.23     12.21 o 
  -1   3  18       41.91       40.14      4.25 o 
   0   3  18       31.84       29.11      3.81 o 
   1   3  18       50.71       47.47      6.34 o 
  -1   4  18       44.64       48.14      4.50 o 
  -2  -7  19       45.28       43.38     11.46 o 
  -1  -7  19        4.44        3.61      3.05 o 
   0  -7  19       20.67        8.96      5.51 o 
  -2  -6  19       46.49       58.69      6.63 o 
  -1  -6  19        0.26        2.72      2.83 o 
   0  -6  19        0.54        9.27      4.87 o 
   1  -6  19        0.97        0.73      5.40 o 
  -3  -5  19       41.12       47.17      5.40 o 
  -2  -5  19       12.17       13.67      3.66 o 
  -1  -5  19       70.13       75.63      4.86 o 
   0  -5  19        0.54       -7.20      3.60 o 
   1  -5  19       86.66       94.13     10.21 o 
  -3  -4  19        4.06        1.21      2.76 o 
  -2  -4  19       90.61      101.61      7.47 o 
  -1  -4  19       21.82       25.91      3.65 o 
   0  -4  19        7.03       11.19      9.55 o 
   1  -4  19       27.01       22.44      7.02 o 
  -3  -3  19       27.54       34.38      5.68 o 
  -2  -3  19       10.52       11.56      3.45 o 
  -1  -3  19       96.20       97.92      5.75 o 
   0  -3  19        3.28        1.93      4.99 o 
   1  -3  19       67.04       64.70      7.08 o 
  -3  -2  19      105.03      114.04      7.35 o 
  -2  -2  19        9.62       13.15      4.35 o 
  -1  -2  19        0.19       -1.32      3.96 o 
   0  -2  19        0.22       -1.88      2.38 o 
   1  -2  19       58.56       43.14      5.99 o 
  -3  -1  19      235.13      255.04     14.81 o 
  -2  -1  19        0.11       -2.58      2.86 o 
  -1  -1  19       51.04       55.48      4.64 o 
   0  -1  19        2.48        1.95      2.54 o 
   1  -1  19        0.42        0.93      3.63 o 
  -2   0  19       62.95       57.40      6.35 o 
  -1   0  19        0.00       -1.05      2.40 o 
   0   0  19        0.00       -1.30      2.43 o 
   1   0  19       95.68      113.70      8.64 o 
  -2   1  19        0.36        0.13      3.24 o 
  -1   1  19        3.34       -0.57      2.48 o 
   0   1  19        0.02       -1.07      2.45 o 
  -1   2  19       14.32       21.72      3.70 o 
  -1  -4  20        0.05       -0.48      2.61 o 
  -1  -3  20        2.92        2.72      2.78 o 
  -1  -2  20        4.73        6.64      2.96 o 
                                                 
